# Supplementary material for: The effectiveness of botulinum toxin for temporomandibular disorders: A systematic review and meta-analysis
Source: PLoS One. 2024 Mar 14;19(3):e0300157. doi: 10.1371/journal.pone.0300157 (PMC10939295; doi:10.1371/journal.pone.0300157)
Supplement: S1 File — (ZIP) [file pone.0300157.s002.zip]

Archive with 3 entries (3 files):
- Quality Assessment.xlsx
- BTX for TMD (1).xml
- Data Extraction.xlsx
