# Supplementary material for: The effectiveness of botulinum toxin for temporomandibular disorders: A systematic review and meta-analysis
Source: PLoS One. 2024 Mar 14;19(3):e0300157. doi: 10.1371/journal.pone.0300157 (PMC10939295; doi:10.1371/journal.pone.0300157)
Supplement: S1 File — (ZIP) [file pone.0300157.s002.zip › Quality Assessment.xlsx]

## Sheet: Sheet 1
Study	D1	D2	D3	D4	D5	Overall
Al-Wayli (2016)	Some concerns	Low	Low	Low	Some concerns	Low
De Carli et al. (2016)	Low	Low	High	Low	Some concerns	Low
Ernberg et al. (2011)	Low	Low	Low	Some concerns	Some concerns	Low
Guarda-Nardini et al. (2008)	Some concerns	Low	Some concerns	Low	Some concerns	Some concerns
Guarda-Nardini et al. (2012)	Some concerns	High	Low	Low	Some concerns	Some concerns
Kim et al. (2023)	Low	High	Some concerns	Low	Some concerns	Some concerns
Kurtoglu et al. (2008)	Low	Some concerns	Low	High	Some concerns	Some concerns
Lee et al. (2010)	Low	Some concerns	Low	Low	Some concerns	Some concerns
Nixdorf et al. (2002)	Low	Low	High	Low	Some concerns	Some concerns
Ondo et al. (2018)	Low	Some concerns	Low	Some concerns	High	Some concerns
Patel et al. (2017)	Low	Some concerns	Low	Low	Some concerns	Low
Sewane et al. (2017)	Some concerns	Low	Some concerns	Low	Some concerns	Some concerns
von Lindern et al. (2003)	Some concerns	Low	Some concerns	High	Some concerns	Some concerns
Zhang et al. (2016)	Some concerns	Low	Low	Some concerns	Some concerns	Some concerns
	D1=Bias arising from the randomization process
	D2=Bias due to deviations from intended intervvention
	D3=Bias due to missing outcome data
	D4=Bias in measurement of outcome
	D5=Bias in selection of reported result
