# Supplementary material for: The effectiveness of botulinum toxin for temporomandibular disorders: A systematic review and meta-analysis
Source: PLoS One. 2024 Mar 14;19(3):e0300157. doi: 10.1371/journal.pone.0300157 (PMC10939295; doi:10.1371/journal.pone.0300157)
Supplement: S1 File — (ZIP) [file pone.0300157.s002.zip › BTX for TMD (1).xml]

<?xml version="1.0" encoding="ISO-8859-1" standalone="no"?>
<COCHRANE_REVIEW DESCRIPTION="" DOI="" GROUP_ID="" ID="323523111805002079" MERGED_FROM="" MODIFIED="2023-11-18 16:10:33 +0300" MODIFIED_BY="[Empty name]" REVIEW_NO="" REVMAN_SUB_VERSION="5.4.1" REVMAN_VERSION="5" SPLIT_FROM="" STAGE="P" STATUS="A" TYPE="INTERVENTION" VERSION_NO="0.0">
<COVER_SHEET MODIFIED="2023-11-18 05:00:20 +0300" MODIFIED_BY="[Empty name]">
<TITLE MODIFIED="2023-11-18 05:00:20 +0300" MODIFIED_BY="[Empty name]">[Intervention] for [health problem]</TITLE>
<CONTACT>
<PERSON ID="????" ROLE="UNKNOWN">
<PREFIX/>
<FIRST_NAME/>
<MIDDLE_INITIALS/>
<LAST_NAME/>
<SUFFIX/>
<POSITION/>
<EMAIL_1/>
<EMAIL_2/>
<URL/>
<MOBILE_PHONE/>
<ADDRESS>
<DEPARTMENT/>
<ORGANISATION/>
<ADDRESS_1/>
<ADDRESS_2/>
<CITY/>
<ZIP/>
<REGION/>
<COUNTRY CODE="NONE">Other</COUNTRY>
<PHONE_1/>
<PHONE_2/>
<FAX_1/>
<FAX_2/>
</ADDRESS>
<FOOTNOTE/>
</PERSON>
</CONTACT>
<CREATORS>
<PERSON ID="????" ROLE="AUTHOR">
<PREFIX/>
<FIRST_NAME/>
<MIDDLE_INITIALS/>
<LAST_NAME/>
<SUFFIX/>
<POSITION/>
<EMAIL_1/>
<EMAIL_2/>
<URL/>
<MOBILE_PHONE/>
<ADDRESS>
<DEPARTMENT/>
<ORGANISATION/>
<ADDRESS_1/>
<ADDRESS_2/>
<CITY/>
<ZIP/>
<REGION/>
<COUNTRY CODE="NONE">Other</COUNTRY>
<PHONE_1/>
<PHONE_2/>
<FAX_1/>
<FAX_2/>
</ADDRESS>
<FOOTNOTE/>
</PERSON>
</CREATORS>
<DATES>
<UP_TO_DATE>
<DATE DAY="" MONTH="" YEAR=""/>
</UP_TO_DATE>
<LAST_SEARCH>
<DATE DAY="" MONTH="" YEAR=""/>
</LAST_SEARCH>
<NEXT_STAGE>
<DATE DAY="" MONTH="" YEAR=""/>
</NEXT_STAGE>
<PROTOCOL_PUBLISHED ISSUE="" YEAR=""/>
<REVIEW_PUBLISHED ISSUE="" YEAR=""/>
<LAST_CITATION_ISSUE ISSUE="" YEAR=""/>
</DATES>
<WHATS_NEW/>
<HISTORY/>
<SOURCES_OF_SUPPORT>
<INTERNAL_SOURCES/>
<EXTERNAL_SOURCES/>
</SOURCES_OF_SUPPORT>
<MESH_TERMS VERIFIED="NO"/>
<KEYWORDS/>
</COVER_SHEET>
<MAIN_TEXT>
<SUMMARY>
<TITLE>[Summary title]</TITLE>
<SUMMARY_BODY>
<P>[Summary text]</P>
</SUMMARY_BODY>
</SUMMARY>
<ABSTRACT>
<ABS_BACKGROUND/>
<ABS_OBJECTIVES/>
<ABS_SEARCH_STRATEGY/>
<ABS_SELECTION_CRITERIA/>
<ABS_DATA_COLLECTION/>
<ABS_RESULTS/>
<ABS_CONCLUSIONS/>
</ABSTRACT>
<BODY>
<BACKGROUND>
<CONDITION/>
<INTERVENTION/>
<THEORY/>
<IMPORTANCE/>
</BACKGROUND>
<OBJECTIVES/>
<METHODS>
<SELECTION_CRITERIA>
<CRIT_STUDIES/>
<CRIT_PARTICIPANTS/>
<CRIT_INTERVENTIONS/>
<CRIT_OUTCOMES>
<CRIT_OUTCOMES_PRIMARY/>
<CRIT_OUTCOMES_SECONDARY/>
</CRIT_OUTCOMES>
</SELECTION_CRITERIA>
<SEARCH_METHODS>
<ELECTRONIC_SEARCHES/>
<OTHER_SEARCHES/>
</SEARCH_METHODS>
<DATA_COLLECTION>
<STUDY_SELECTION/>
<DATA_EXTRACTION/>
<QUALITY_ASSESSMENT/>
<EFFECT_MEASURES/>
<UNIT_OF_ANALYSIS/>
<MISSING_DATA/>
<HETEROGENEITY_ASSESSMENT/>
<BIAS_ASSESSMENT/>
<DATA_SYNTHESIS/>
<SUBGROUP_ANALYSIS/>
<SENSITIVITY_ANALYSIS/>
</DATA_COLLECTION>
</METHODS>
<RESULTS>
<STUDY_DESCRIPTION>
<SEARCH_RESULTS/>
<INCLUDED_STUDIES_DESCR/>
<EXCLUDED_STUDIES_DESCR/>
</STUDY_DESCRIPTION>
<STUDY_QUALITY>
<ALLOCATION/>
<BLINDING/>
<EXCLUSIONS/>
<SELECTIVE_REPORTING/>
<OTHER_BIAS_SOURCES/>
</STUDY_QUALITY>
<INTERVENTION_EFFECTS/>
</RESULTS>
<DISCUSSION>
<SUMMARY_OF_RESULTS/>
<APPLICABILITY_OF_FINDINGS/>
<QUALITY_OF_EVIDENCE/>
<POTENTIAL_BIASES/>
<AGREEMENT/>
</DISCUSSION>
<CONCLUSIONS>
<IMPLICATIONS_PRACTICE/>
<IMPLICATIONS_RESEARCH/>
</CONCLUSIONS>
</BODY>
<ACKNOWLEDGEMENTS/>
<CONFLICT_OF_INTEREST/>
<CONTRIBUTIONS/>
<PRO_REV_DIFF/>
<PUBLIC_NOTES/>
</MAIN_TEXT>
<STUDIES_AND_REFERENCES MODIFIED="2023-11-18 13:58:05 +0300" MODIFIED_BY="[Empty name]">
<STUDIES MODIFIED="2023-11-18 13:58:05 +0300" MODIFIED_BY="[Empty name]">
<INCLUDED_STUDIES MODIFIED="2023-11-18 13:58:05 +0300" MODIFIED_BY="[Empty name]">
<STUDY DATA_SOURCE="PUB" ID="STD-Ernberg-et-al.-_x0028_2011_x0029_" MODIFIED="2023-11-18 05:01:22 +0300" MODIFIED_BY="[Empty name]" NAME="Ernberg et al. (2011)" YEAR="2011">
<REFERENCE PRIMARY="NO" TYPE="JOURNAL_ARTICLE">
<IDENTIFIERS/>
</REFERENCE>
<IDENTIFIERS/>
</STUDY>
<STUDY DATA_SOURCE="PUB" ID="STD-Guarda_x002d_Nardini-et-al.-_x0028_2008_x0029_" MODIFIED="2023-11-18 05:01:45 +0300" MODIFIED_BY="[Empty name]" NAME="Guarda-Nardini et al. (2008)" YEAR="2008">
<REFERENCE PRIMARY="NO" TYPE="JOURNAL_ARTICLE">
<IDENTIFIERS/>
</REFERENCE>
<IDENTIFIERS/>
</STUDY>
<STUDY DATA_SOURCE="PUB" ID="STD-Kim-et-al.-_x0028_2023_x0029_" MODIFIED="2023-11-18 13:58:05 +0300" MODIFIED_BY="[Empty name]" NAME="Kim et al. (2023)" YEAR="2023">
<REFERENCE PRIMARY="NO" TYPE="JOURNAL_ARTICLE">
<IDENTIFIERS/>
</REFERENCE>
<IDENTIFIERS/>
</STUDY>
<STUDY DATA_SOURCE="PUB" ID="STD-Kurtoglu-et-al.-_x0028_2008_x0029_" MODIFIED="2023-11-18 05:03:04 +0300" MODIFIED_BY="[Empty name]" NAME="Kurtoglu et al. (2008)" YEAR="2008">
<REFERENCE PRIMARY="NO" TYPE="JOURNAL_ARTICLE">
<IDENTIFIERS/>
</REFERENCE>
<IDENTIFIERS/>
</STUDY>
<STUDY DATA_SOURCE="PUB" ID="STD-Nixdorf-et-al.-_x0028_2002_x0029_" MODIFIED="2023-11-18 05:03:24 +0300" MODIFIED_BY="[Empty name]" NAME="Nixdorf et al. (2002)" YEAR="2002">
<REFERENCE PRIMARY="NO" TYPE="JOURNAL_ARTICLE">
<IDENTIFIERS/>
</REFERENCE>
<IDENTIFIERS/>
</STUDY>
<STUDY DATA_SOURCE="PUB" ID="STD-Ondo-et-al.-_x0028_2018_x0029_" MODIFIED="2023-11-18 05:03:51 +0300" MODIFIED_BY="[Empty name]" NAME="Ondo et al. (2018)" YEAR="2018">
<REFERENCE PRIMARY="NO" TYPE="JOURNAL_ARTICLE">
<IDENTIFIERS/>
</REFERENCE>
<IDENTIFIERS/>
</STUDY>
<STUDY DATA_SOURCE="PUB" ID="STD-Patel-et-al.-_x0028_2017_x0029_" MODIFIED="2023-11-18 05:02:06 +0300" MODIFIED_BY="[Empty name]" NAME="Patel et al. (2017)" YEAR="2017">
<REFERENCE PRIMARY="NO" TYPE="JOURNAL_ARTICLE">
<IDENTIFIERS/>
</REFERENCE>
<IDENTIFIERS/>
</STUDY>
<STUDY DATA_SOURCE="PUB" ID="STD-Sewane-et-al.-_x0028_2017_x0029_" MODIFIED="2023-11-18 05:05:18 +0300" MODIFIED_BY="[Empty name]" NAME="Sewane et al. (2017)" YEAR="2017">
<REFERENCE PRIMARY="NO" TYPE="JOURNAL_ARTICLE">
<IDENTIFIERS/>
</REFERENCE>
<IDENTIFIERS/>
</STUDY>
<STUDY DATA_SOURCE="PUB" ID="STD-von-Lindern-et-al.-_x0028_2003_x0029_" MODIFIED="2023-11-18 05:04:08 +0300" MODIFIED_BY="[Empty name]" NAME="von Lindern et al. (2003)" YEAR="2003">
<REFERENCE PRIMARY="NO" TYPE="JOURNAL_ARTICLE">
<IDENTIFIERS/>
</REFERENCE>
<IDENTIFIERS/>
</STUDY>
<STUDY DATA_SOURCE="PUB" ID="STD-Zhang-et-al.-_x0028_2016_x0029_" MODIFIED="2023-11-18 05:04:28 +0300" MODIFIED_BY="[Empty name]" NAME="Zhang et al. (2016)" YEAR="2016">
<REFERENCE PRIMARY="NO" TYPE="JOURNAL_ARTICLE">
<IDENTIFIERS/>
</REFERENCE>
<IDENTIFIERS/>
</STUDY>
</INCLUDED_STUDIES>
<EXCLUDED_STUDIES/>
<AWAITING_STUDIES/>
<ONGOING_STUDIES/>
</STUDIES>
<OTHER_REFERENCES>
<ADDITIONAL_REFERENCES/>
<OTHER_VERSIONS_REFERENCES/>
<PENDING_REFERENCES/>
</OTHER_REFERENCES>
</STUDIES_AND_REFERENCES>
<CHARACTERISTICS_OF_STUDIES MODIFIED="2023-11-18 13:58:05 +0300" MODIFIED_BY="[Empty name]">
<CHARACTERISTICS_OF_INCLUDED_STUDIES MODIFIED="2023-11-18 13:58:05 +0300" MODIFIED_BY="[Empty name]" SORT_BY="STUDY" USER_DEF_1_ENABLED="NO" USER_DEF_2_ENABLED="NO" USER_DEF_3_ENABLED="NO">
<INCLUDED_CHAR STUDY_ID="STD-Ernberg-et-al.-_x0028_2011_x0029_">
<CHAR_METHODS/>
<CHAR_PARTICIPANTS/>
<CHAR_INTERVENTIONS/>
<CHAR_OUTCOMES/>
<CHAR_NOTES/>
</INCLUDED_CHAR>
<INCLUDED_CHAR STUDY_ID="STD-Guarda_x002d_Nardini-et-al.-_x0028_2008_x0029_">
<CHAR_METHODS/>
<CHAR_PARTICIPANTS/>
<CHAR_INTERVENTIONS/>
<CHAR_OUTCOMES/>
<CHAR_NOTES/>
</INCLUDED_CHAR>
<INCLUDED_CHAR STUDY_ID="STD-Kim-et-al.-_x0028_2023_x0029_">
<CHAR_METHODS/>
<CHAR_PARTICIPANTS/>
<CHAR_INTERVENTIONS/>
<CHAR_OUTCOMES/>
<CHAR_NOTES/>
</INCLUDED_CHAR>
<INCLUDED_CHAR STUDY_ID="STD-Kurtoglu-et-al.-_x0028_2008_x0029_">
<CHAR_METHODS/>
<CHAR_PARTICIPANTS/>
<CHAR_INTERVENTIONS/>
<CHAR_OUTCOMES/>
<CHAR_NOTES/>
</INCLUDED_CHAR>
<INCLUDED_CHAR STUDY_ID="STD-Nixdorf-et-al.-_x0028_2002_x0029_">
<CHAR_METHODS/>
<CHAR_PARTICIPANTS/>
<CHAR_INTERVENTIONS/>
<CHAR_OUTCOMES/>
<CHAR_NOTES/>
</INCLUDED_CHAR>
<INCLUDED_CHAR STUDY_ID="STD-Ondo-et-al.-_x0028_2018_x0029_">
<CHAR_METHODS/>
<CHAR_PARTICIPANTS/>
<CHAR_INTERVENTIONS/>
<CHAR_OUTCOMES/>
<CHAR_NOTES/>
</INCLUDED_CHAR>
<INCLUDED_CHAR STUDY_ID="STD-Patel-et-al.-_x0028_2017_x0029_">
<CHAR_METHODS/>
<CHAR_PARTICIPANTS/>
<CHAR_INTERVENTIONS/>
<CHAR_OUTCOMES/>
<CHAR_NOTES/>
</INCLUDED_CHAR>
<INCLUDED_CHAR STUDY_ID="STD-Sewane-et-al.-_x0028_2017_x0029_">
<CHAR_METHODS/>
<CHAR_PARTICIPANTS/>
<CHAR_INTERVENTIONS/>
<CHAR_OUTCOMES/>
<CHAR_NOTES/>
</INCLUDED_CHAR>
<INCLUDED_CHAR STUDY_ID="STD-von-Lindern-et-al.-_x0028_2003_x0029_">
<CHAR_METHODS/>
<CHAR_PARTICIPANTS/>
<CHAR_INTERVENTIONS/>
<CHAR_OUTCOMES/>
<CHAR_NOTES/>
</INCLUDED_CHAR>
<INCLUDED_CHAR STUDY_ID="STD-Zhang-et-al.-_x0028_2016_x0029_">
<CHAR_METHODS/>
<CHAR_PARTICIPANTS/>
<CHAR_INTERVENTIONS/>
<CHAR_OUTCOMES/>
<CHAR_NOTES/>
</INCLUDED_CHAR>
<FOOTNOTES/>
</CHARACTERISTICS_OF_INCLUDED_STUDIES>
<CHARACTERISTICS_OF_EXCLUDED_STUDIES SORT_BY="STUDY">
<FOOTNOTES/>
</CHARACTERISTICS_OF_EXCLUDED_STUDIES>
<CHARACTERISTICS_OF_AWAITING_STUDIES SORT_BY="STUDY" USER_DEF_1_ENABLED="NO" USER_DEF_2_ENABLED="NO" USER_DEF_3_ENABLED="NO">
<FOOTNOTES/>
</CHARACTERISTICS_OF_AWAITING_STUDIES>
<CHARACTERISTICS_OF_ONGOING_STUDIES SORT_BY="STUDY" USER_DEF_1_ENABLED="NO" USER_DEF_2_ENABLED="NO" USER_DEF_3_ENABLED="NO">
<FOOTNOTES/>
</CHARACTERISTICS_OF_ONGOING_STUDIES>
</CHARACTERISTICS_OF_STUDIES>
<QUALITY_ITEMS MODIFIED="2023-11-18 13:58:05 +0300" MODIFIED_BY="[Empty name]">
<QUALITY_ITEM CORE_ITEM="YES" ID="QIT-01" LEVEL="STUDY" MODIFIED="2023-11-18 13:58:05 +0300" MODIFIED_BY="[Empty name]" NO="1">
<NAME>Random sequence generation (selection bias)</NAME>
<DESCRIPTION>
<P>Selection bias (biased allocation to interventions) due to inadequate generation of a randomised sequence</P>
</DESCRIPTION>
<QUALITY_ITEM_DATA>
<QUALITY_ITEM_DATA_ENTRY RESULT="UNKNOWN" STUDY_ID="STD-Ernberg-et-al.-_x0028_2011_x0029_">
<DESCRIPTION/>
</QUALITY_ITEM_DATA_ENTRY>
<QUALITY_ITEM_DATA_ENTRY RESULT="UNKNOWN" STUDY_ID="STD-Guarda_x002d_Nardini-et-al.-_x0028_2008_x0029_">
<DESCRIPTION/>
</QUALITY_ITEM_DATA_ENTRY>
<QUALITY_ITEM_DATA_ENTRY RESULT="UNKNOWN" STUDY_ID="STD-Kim-et-al.-_x0028_2023_x0029_">
<DESCRIPTION/>
</QUALITY_ITEM_DATA_ENTRY>
<QUALITY_ITEM_DATA_ENTRY RESULT="UNKNOWN" STUDY_ID="STD-Kurtoglu-et-al.-_x0028_2008_x0029_">
<DESCRIPTION/>
</QUALITY_ITEM_DATA_ENTRY>
<QUALITY_ITEM_DATA_ENTRY RESULT="UNKNOWN" STUDY_ID="STD-Nixdorf-et-al.-_x0028_2002_x0029_">
<DESCRIPTION/>
</QUALITY_ITEM_DATA_ENTRY>
<QUALITY_ITEM_DATA_ENTRY RESULT="UNKNOWN" STUDY_ID="STD-Ondo-et-al.-_x0028_2018_x0029_">
<DESCRIPTION/>
</QUALITY_ITEM_DATA_ENTRY>
<QUALITY_ITEM_DATA_ENTRY RESULT="UNKNOWN" STUDY_ID="STD-Patel-et-al.-_x0028_2017_x0029_">
<DESCRIPTION/>
</QUALITY_ITEM_DATA_ENTRY>
<QUALITY_ITEM_DATA_ENTRY RESULT="UNKNOWN" STUDY_ID="STD-Sewane-et-al.-_x0028_2017_x0029_">
<DESCRIPTION/>
</QUALITY_ITEM_DATA_ENTRY>
<QUALITY_ITEM_DATA_ENTRY RESULT="UNKNOWN" STUDY_ID="STD-von-Lindern-et-al.-_x0028_2003_x0029_">
<DESCRIPTION/>
</QUALITY_ITEM_DATA_ENTRY>
<QUALITY_ITEM_DATA_ENTRY RESULT="UNKNOWN" STUDY_ID="STD-Zhang-et-al.-_x0028_2016_x0029_">
<DESCRIPTION/>
</QUALITY_ITEM_DATA_ENTRY>
</QUALITY_ITEM_DATA>
</QUALITY_ITEM>
<QUALITY_ITEM CORE_ITEM="YES" ID="QIT-02" LEVEL="STUDY" MODIFIED="2023-11-18 13:58:05 +0300" MODIFIED_BY="[Empty name]" NO="2">
<NAME>Allocation concealment (selection bias)</NAME>
<DESCRIPTION>
<P>Selection bias (biased allocation to interventions) due to inadequate concealment of allocations prior to assignment</P>
</DESCRIPTION>
<QUALITY_ITEM_DATA>
<QUALITY_ITEM_DATA_ENTRY RESULT="UNKNOWN" STUDY_ID="STD-Ernberg-et-al.-_x0028_2011_x0029_">
<DESCRIPTION/>
</QUALITY_ITEM_DATA_ENTRY>
<QUALITY_ITEM_DATA_ENTRY RESULT="UNKNOWN" STUDY_ID="STD-Guarda_x002d_Nardini-et-al.-_x0028_2008_x0029_">
<DESCRIPTION/>
</QUALITY_ITEM_DATA_ENTRY>
<QUALITY_ITEM_DATA_ENTRY RESULT="UNKNOWN" STUDY_ID="STD-Kim-et-al.-_x0028_2023_x0029_">
<DESCRIPTION/>
</QUALITY_ITEM_DATA_ENTRY>
<QUALITY_ITEM_DATA_ENTRY RESULT="UNKNOWN" STUDY_ID="STD-Kurtoglu-et-al.-_x0028_2008_x0029_">
<DESCRIPTION/>
</QUALITY_ITEM_DATA_ENTRY>
<QUALITY_ITEM_DATA_ENTRY RESULT="UNKNOWN" STUDY_ID="STD-Nixdorf-et-al.-_x0028_2002_x0029_">
<DESCRIPTION/>
</QUALITY_ITEM_DATA_ENTRY>
<QUALITY_ITEM_DATA_ENTRY RESULT="UNKNOWN" STUDY_ID="STD-Ondo-et-al.-_x0028_2018_x0029_">
<DESCRIPTION/>
</QUALITY_ITEM_DATA_ENTRY>
<QUALITY_ITEM_DATA_ENTRY RESULT="UNKNOWN" STUDY_ID="STD-Patel-et-al.-_x0028_2017_x0029_">
<DESCRIPTION/>
</QUALITY_ITEM_DATA_ENTRY>
<QUALITY_ITEM_DATA_ENTRY RESULT="UNKNOWN" STUDY_ID="STD-Sewane-et-al.-_x0028_2017_x0029_">
<DESCRIPTION/>
</QUALITY_ITEM_DATA_ENTRY>
<QUALITY_ITEM_DATA_ENTRY RESULT="UNKNOWN" STUDY_ID="STD-von-Lindern-et-al.-_x0028_2003_x0029_">
<DESCRIPTION/>
</QUALITY_ITEM_DATA_ENTRY>
<QUALITY_ITEM_DATA_ENTRY RESULT="UNKNOWN" STUDY_ID="STD-Zhang-et-al.-_x0028_2016_x0029_">
<DESCRIPTION/>
</QUALITY_ITEM_DATA_ENTRY>
</QUALITY_ITEM_DATA>
</QUALITY_ITEM>
<QUALITY_ITEM CORE_ITEM="YES" ID="QIT-03" LEVEL="GROUP" MODIFIED="2023-11-18 13:58:05 +0300" MODIFIED_BY="[Empty name]" NO="3">
<NAME>Blinding of participants and personnel (performance bias)</NAME>
<DESCRIPTION>
<P>Performance bias due to knowledge of the allocated interventions by participants and personnel during the study</P>
</DESCRIPTION>
<QUALITY_ITEM_DATA_ENTRY_GROUP ID="QIG-03.01" NO="1">
<NAME>All outcomes</NAME>
</QUALITY_ITEM_DATA_ENTRY_GROUP>
<QUALITY_ITEM_DATA>
<QUALITY_ITEM_DATA_ENTRY GROUP_ID="QIG-03.01" RESULT="UNKNOWN" STUDY_ID="STD-Ernberg-et-al.-_x0028_2011_x0029_">
<DESCRIPTION/>
</QUALITY_ITEM_DATA_ENTRY>
<QUALITY_ITEM_DATA_ENTRY GROUP_ID="QIG-03.01" RESULT="UNKNOWN" STUDY_ID="STD-Guarda_x002d_Nardini-et-al.-_x0028_2008_x0029_">
<DESCRIPTION/>
</QUALITY_ITEM_DATA_ENTRY>
<QUALITY_ITEM_DATA_ENTRY GROUP_ID="QIG-03.01" RESULT="UNKNOWN" STUDY_ID="STD-Kim-et-al.-_x0028_2023_x0029_">
<DESCRIPTION/>
</QUALITY_ITEM_DATA_ENTRY>
<QUALITY_ITEM_DATA_ENTRY GROUP_ID="QIG-03.01" RESULT="UNKNOWN" STUDY_ID="STD-Kurtoglu-et-al.-_x0028_2008_x0029_">
<DESCRIPTION/>
</QUALITY_ITEM_DATA_ENTRY>
<QUALITY_ITEM_DATA_ENTRY GROUP_ID="QIG-03.01" RESULT="UNKNOWN" STUDY_ID="STD-Nixdorf-et-al.-_x0028_2002_x0029_">
<DESCRIPTION/>
</QUALITY_ITEM_DATA_ENTRY>
<QUALITY_ITEM_DATA_ENTRY GROUP_ID="QIG-03.01" RESULT="UNKNOWN" STUDY_ID="STD-Ondo-et-al.-_x0028_2018_x0029_">
<DESCRIPTION/>
</QUALITY_ITEM_DATA_ENTRY>
<QUALITY_ITEM_DATA_ENTRY GROUP_ID="QIG-03.01" RESULT="UNKNOWN" STUDY_ID="STD-Patel-et-al.-_x0028_2017_x0029_">
<DESCRIPTION/>
</QUALITY_ITEM_DATA_ENTRY>
<QUALITY_ITEM_DATA_ENTRY GROUP_ID="QIG-03.01" RESULT="UNKNOWN" STUDY_ID="STD-Sewane-et-al.-_x0028_2017_x0029_">
<DESCRIPTION/>
</QUALITY_ITEM_DATA_ENTRY>
<QUALITY_ITEM_DATA_ENTRY GROUP_ID="QIG-03.01" RESULT="UNKNOWN" STUDY_ID="STD-von-Lindern-et-al.-_x0028_2003_x0029_">
<DESCRIPTION/>
</QUALITY_ITEM_DATA_ENTRY>
<QUALITY_ITEM_DATA_ENTRY GROUP_ID="QIG-03.01" RESULT="UNKNOWN" STUDY_ID="STD-Zhang-et-al.-_x0028_2016_x0029_">
<DESCRIPTION/>
</QUALITY_ITEM_DATA_ENTRY>
</QUALITY_ITEM_DATA>
</QUALITY_ITEM>
<QUALITY_ITEM CORE_ITEM="YES" ID="QIT-04" LEVEL="GROUP" MODIFIED="2023-11-18 13:58:05 +0300" MODIFIED_BY="[Empty name]" NO="4">
<NAME>Blinding of outcome assessment (detection bias)</NAME>
<DESCRIPTION>
<P>Detection bias due to knowledge of the allocated interventions by outcome assessors</P>
</DESCRIPTION>
<QUALITY_ITEM_DATA_ENTRY_GROUP ID="QIG-04.01" NO="1">
<NAME>All outcomes</NAME>
</QUALITY_ITEM_DATA_ENTRY_GROUP>
<QUALITY_ITEM_DATA>
<QUALITY_ITEM_DATA_ENTRY GROUP_ID="QIG-04.01" RESULT="UNKNOWN" STUDY_ID="STD-Ernberg-et-al.-_x0028_2011_x0029_">
<DESCRIPTION/>
</QUALITY_ITEM_DATA_ENTRY>
<QUALITY_ITEM_DATA_ENTRY GROUP_ID="QIG-04.01" RESULT="UNKNOWN" STUDY_ID="STD-Guarda_x002d_Nardini-et-al.-_x0028_2008_x0029_">
<DESCRIPTION/>
</QUALITY_ITEM_DATA_ENTRY>
<QUALITY_ITEM_DATA_ENTRY GROUP_ID="QIG-04.01" RESULT="UNKNOWN" STUDY_ID="STD-Kim-et-al.-_x0028_2023_x0029_">
<DESCRIPTION/>
</QUALITY_ITEM_DATA_ENTRY>
<QUALITY_ITEM_DATA_ENTRY GROUP_ID="QIG-04.01" RESULT="UNKNOWN" STUDY_ID="STD-Kurtoglu-et-al.-_x0028_2008_x0029_">
<DESCRIPTION/>
</QUALITY_ITEM_DATA_ENTRY>
<QUALITY_ITEM_DATA_ENTRY GROUP_ID="QIG-04.01" RESULT="UNKNOWN" STUDY_ID="STD-Nixdorf-et-al.-_x0028_2002_x0029_">
<DESCRIPTION/>
</QUALITY_ITEM_DATA_ENTRY>
<QUALITY_ITEM_DATA_ENTRY GROUP_ID="QIG-04.01" RESULT="UNKNOWN" STUDY_ID="STD-Ondo-et-al.-_x0028_2018_x0029_">
<DESCRIPTION/>
</QUALITY_ITEM_DATA_ENTRY>
<QUALITY_ITEM_DATA_ENTRY GROUP_ID="QIG-04.01" RESULT="UNKNOWN" STUDY_ID="STD-Patel-et-al.-_x0028_2017_x0029_">
<DESCRIPTION/>
</QUALITY_ITEM_DATA_ENTRY>
<QUALITY_ITEM_DATA_ENTRY GROUP_ID="QIG-04.01" RESULT="UNKNOWN" STUDY_ID="STD-Sewane-et-al.-_x0028_2017_x0029_">
<DESCRIPTION/>
</QUALITY_ITEM_DATA_ENTRY>
<QUALITY_ITEM_DATA_ENTRY GROUP_ID="QIG-04.01" RESULT="UNKNOWN" STUDY_ID="STD-von-Lindern-et-al.-_x0028_2003_x0029_">
<DESCRIPTION/>
</QUALITY_ITEM_DATA_ENTRY>
<QUALITY_ITEM_DATA_ENTRY GROUP_ID="QIG-04.01" RESULT="UNKNOWN" STUDY_ID="STD-Zhang-et-al.-_x0028_2016_x0029_">
<DESCRIPTION/>
</QUALITY_ITEM_DATA_ENTRY>
</QUALITY_ITEM_DATA>
</QUALITY_ITEM>
<QUALITY_ITEM CORE_ITEM="YES" ID="QIT-05" LEVEL="GROUP" MODIFIED="2023-11-18 13:58:05 +0300" MODIFIED_BY="[Empty name]" NO="5">
<NAME>Incomplete outcome data (attrition bias)</NAME>
<DESCRIPTION>
<P>Attrition bias due to amount, nature or handling of incomplete outcome data</P>
</DESCRIPTION>
<QUALITY_ITEM_DATA_ENTRY_GROUP ID="QIG-05.01" NO="1">
<NAME>All outcomes</NAME>
</QUALITY_ITEM_DATA_ENTRY_GROUP>
<QUALITY_ITEM_DATA>
<QUALITY_ITEM_DATA_ENTRY GROUP_ID="QIG-05.01" RESULT="UNKNOWN" STUDY_ID="STD-Ernberg-et-al.-_x0028_2011_x0029_">
<DESCRIPTION/>
</QUALITY_ITEM_DATA_ENTRY>
<QUALITY_ITEM_DATA_ENTRY GROUP_ID="QIG-05.01" RESULT="UNKNOWN" STUDY_ID="STD-Guarda_x002d_Nardini-et-al.-_x0028_2008_x0029_">
<DESCRIPTION/>
</QUALITY_ITEM_DATA_ENTRY>
<QUALITY_ITEM_DATA_ENTRY GROUP_ID="QIG-05.01" RESULT="UNKNOWN" STUDY_ID="STD-Kim-et-al.-_x0028_2023_x0029_">
<DESCRIPTION/>
</QUALITY_ITEM_DATA_ENTRY>
<QUALITY_ITEM_DATA_ENTRY GROUP_ID="QIG-05.01" RESULT="UNKNOWN" STUDY_ID="STD-Kurtoglu-et-al.-_x0028_2008_x0029_">
<DESCRIPTION/>
</QUALITY_ITEM_DATA_ENTRY>
<QUALITY_ITEM_DATA_ENTRY GROUP_ID="QIG-05.01" RESULT="UNKNOWN" STUDY_ID="STD-Nixdorf-et-al.-_x0028_2002_x0029_">
<DESCRIPTION/>
</QUALITY_ITEM_DATA_ENTRY>
<QUALITY_ITEM_DATA_ENTRY GROUP_ID="QIG-05.01" RESULT="UNKNOWN" STUDY_ID="STD-Ondo-et-al.-_x0028_2018_x0029_">
<DESCRIPTION/>
</QUALITY_ITEM_DATA_ENTRY>
<QUALITY_ITEM_DATA_ENTRY GROUP_ID="QIG-05.01" RESULT="UNKNOWN" STUDY_ID="STD-Patel-et-al.-_x0028_2017_x0029_">
<DESCRIPTION/>
</QUALITY_ITEM_DATA_ENTRY>
<QUALITY_ITEM_DATA_ENTRY GROUP_ID="QIG-05.01" RESULT="UNKNOWN" STUDY_ID="STD-Sewane-et-al.-_x0028_2017_x0029_">
<DESCRIPTION/>
</QUALITY_ITEM_DATA_ENTRY>
<QUALITY_ITEM_DATA_ENTRY GROUP_ID="QIG-05.01" RESULT="UNKNOWN" STUDY_ID="STD-von-Lindern-et-al.-_x0028_2003_x0029_">
<DESCRIPTION/>
</QUALITY_ITEM_DATA_ENTRY>
<QUALITY_ITEM_DATA_ENTRY GROUP_ID="QIG-05.01" RESULT="UNKNOWN" STUDY_ID="STD-Zhang-et-al.-_x0028_2016_x0029_">
<DESCRIPTION/>
</QUALITY_ITEM_DATA_ENTRY>
</QUALITY_ITEM_DATA>
</QUALITY_ITEM>
<QUALITY_ITEM CORE_ITEM="YES" ID="QIT-06" LEVEL="STUDY" MODIFIED="2023-11-18 13:58:05 +0300" MODIFIED_BY="[Empty name]" NO="6">
<NAME>Selective reporting (reporting bias)</NAME>
<DESCRIPTION>
<P>Reporting bias due to selective outcome reporting</P>
</DESCRIPTION>
<QUALITY_ITEM_DATA>
<QUALITY_ITEM_DATA_ENTRY RESULT="UNKNOWN" STUDY_ID="STD-Ernberg-et-al.-_x0028_2011_x0029_">
<DESCRIPTION/>
</QUALITY_ITEM_DATA_ENTRY>
<QUALITY_ITEM_DATA_ENTRY RESULT="UNKNOWN" STUDY_ID="STD-Guarda_x002d_Nardini-et-al.-_x0028_2008_x0029_">
<DESCRIPTION/>
</QUALITY_ITEM_DATA_ENTRY>
<QUALITY_ITEM_DATA_ENTRY RESULT="UNKNOWN" STUDY_ID="STD-Kim-et-al.-_x0028_2023_x0029_">
<DESCRIPTION/>
</QUALITY_ITEM_DATA_ENTRY>
<QUALITY_ITEM_DATA_ENTRY RESULT="UNKNOWN" STUDY_ID="STD-Kurtoglu-et-al.-_x0028_2008_x0029_">
<DESCRIPTION/>
</QUALITY_ITEM_DATA_ENTRY>
<QUALITY_ITEM_DATA_ENTRY RESULT="UNKNOWN" STUDY_ID="STD-Nixdorf-et-al.-_x0028_2002_x0029_">
<DESCRIPTION/>
</QUALITY_ITEM_DATA_ENTRY>
<QUALITY_ITEM_DATA_ENTRY RESULT="UNKNOWN" STUDY_ID="STD-Ondo-et-al.-_x0028_2018_x0029_">
<DESCRIPTION/>
</QUALITY_ITEM_DATA_ENTRY>
<QUALITY_ITEM_DATA_ENTRY RESULT="UNKNOWN" STUDY_ID="STD-Patel-et-al.-_x0028_2017_x0029_">
<DESCRIPTION/>
</QUALITY_ITEM_DATA_ENTRY>
<QUALITY_ITEM_DATA_ENTRY RESULT="UNKNOWN" STUDY_ID="STD-Sewane-et-al.-_x0028_2017_x0029_">
<DESCRIPTION/>
</QUALITY_ITEM_DATA_ENTRY>
<QUALITY_ITEM_DATA_ENTRY RESULT="UNKNOWN" STUDY_ID="STD-von-Lindern-et-al.-_x0028_2003_x0029_">
<DESCRIPTION/>
</QUALITY_ITEM_DATA_ENTRY>
<QUALITY_ITEM_DATA_ENTRY RESULT="UNKNOWN" STUDY_ID="STD-Zhang-et-al.-_x0028_2016_x0029_">
<DESCRIPTION/>
</QUALITY_ITEM_DATA_ENTRY>
</QUALITY_ITEM_DATA>
</QUALITY_ITEM>
<QUALITY_ITEM CORE_ITEM="YES" ID="QIT-07" LEVEL="STUDY" MODIFIED="2023-11-18 13:58:05 +0300" MODIFIED_BY="[Empty name]" NO="7">
<NAME>Other bias</NAME>
<DESCRIPTION>
<P>Bias due to problems not covered elsewhere in the table</P>
</DESCRIPTION>
<QUALITY_ITEM_DATA>
<QUALITY_ITEM_DATA_ENTRY RESULT="UNKNOWN" STUDY_ID="STD-Ernberg-et-al.-_x0028_2011_x0029_">
<DESCRIPTION/>
</QUALITY_ITEM_DATA_ENTRY>
<QUALITY_ITEM_DATA_ENTRY RESULT="UNKNOWN" STUDY_ID="STD-Guarda_x002d_Nardini-et-al.-_x0028_2008_x0029_">
<DESCRIPTION/>
</QUALITY_ITEM_DATA_ENTRY>
<QUALITY_ITEM_DATA_ENTRY RESULT="UNKNOWN" STUDY_ID="STD-Kim-et-al.-_x0028_2023_x0029_">
<DESCRIPTION/>
</QUALITY_ITEM_DATA_ENTRY>
<QUALITY_ITEM_DATA_ENTRY RESULT="UNKNOWN" STUDY_ID="STD-Kurtoglu-et-al.-_x0028_2008_x0029_">
<DESCRIPTION/>
</QUALITY_ITEM_DATA_ENTRY>
<QUALITY_ITEM_DATA_ENTRY RESULT="UNKNOWN" STUDY_ID="STD-Nixdorf-et-al.-_x0028_2002_x0029_">
<DESCRIPTION/>
</QUALITY_ITEM_DATA_ENTRY>
<QUALITY_ITEM_DATA_ENTRY RESULT="UNKNOWN" STUDY_ID="STD-Ondo-et-al.-_x0028_2018_x0029_">
<DESCRIPTION/>
</QUALITY_ITEM_DATA_ENTRY>
<QUALITY_ITEM_DATA_ENTRY RESULT="UNKNOWN" STUDY_ID="STD-Patel-et-al.-_x0028_2017_x0029_">
<DESCRIPTION/>
</QUALITY_ITEM_DATA_ENTRY>
<QUALITY_ITEM_DATA_ENTRY RESULT="UNKNOWN" STUDY_ID="STD-Sewane-et-al.-_x0028_2017_x0029_">
<DESCRIPTION/>
</QUALITY_ITEM_DATA_ENTRY>
<QUALITY_ITEM_DATA_ENTRY RESULT="UNKNOWN" STUDY_ID="STD-von-Lindern-et-al.-_x0028_2003_x0029_">
<DESCRIPTION/>
</QUALITY_ITEM_DATA_ENTRY>
<QUALITY_ITEM_DATA_ENTRY RESULT="UNKNOWN" STUDY_ID="STD-Zhang-et-al.-_x0028_2016_x0029_">
<DESCRIPTION/>
</QUALITY_ITEM_DATA_ENTRY>
</QUALITY_ITEM_DATA>
</QUALITY_ITEM>
</QUALITY_ITEMS>
<SOF_TABLES/>
<ADDITIONAL_TABLES/>
<ANALYSES_AND_DATA CALCULATED_DATA="YES" MODIFIED="2023-11-18 16:10:33 +0300" MODIFIED_BY="[Empty name]">
<COMPARISON ID="CMP-001" MODIFIED="2023-11-18 16:10:33 +0300" MODIFIED_BY="[Empty name]" NO="1">
<NAME>BTX-A vs placebo</NAME>
<CONT_OUTCOME CHI2="8.572392659789571" CI_END="-0.818941895980777" CI_START="-2.0657591283455927" CI_STUDY="95" CI_TOTAL="95" DF="7" EFFECT_MEASURE="MD" EFFECT_SIZE="-1.4423505121631848" ESTIMABLE="YES" I2="18.34251791994056" I2_Q="0.0" ID="CMP-001.01" MODIFIED="2023-11-18 15:10:53 +0300" MODIFIED_BY="[Empty name]" NO="1" P_CHI2="0.28483079758435836" P_Q="0.9224849745610065" P_Z="5.769243059390484E-6" Q="0.16136843962765346" RANDOM="YES" SCALE="4.915739566190809" SORT_BY="STUDY" STUDIES="4" SUBGROUPS="YES" SUBGROUP_TEST="YES" TAU2="0.14750344350042116" TOTALS="YES" TOTAL_1="84" TOTAL_2="68" UNITS="" WEIGHT="100.0" Z="4.5346743428640455">
<NAME>pain reduction on 0-10 VAS</NAME>
<GROUP_LABEL_1>BTX-A</GROUP_LABEL_1>
<GROUP_LABEL_2>Placebo</GROUP_LABEL_2>
<GRAPH_LABEL_1>Favours BTX-A</GRAPH_LABEL_1>
<GRAPH_LABEL_2>Favours Placebo</GRAPH_LABEL_2>
<CONT_SUBGROUP CHI2="1.9933760699720724" CI_END="-0.5379687895592336" CI_START="-2.8725959219051562" DF="2" EFFECT_SIZE="-1.7052823557321948" ESTIMABLE="YES" I2="0.0" ID="CMP-001.01.01" MODIFIED="2023-11-18 14:46:32 +0300" MODIFIED_BY="[Empty name]" NO="1" P_CHI2="0.3690999729526331" P_Z="0.0041934062270269695" STUDIES="3" TAU2="0.0" TOTAL_1="34" TOTAL_2="26" WEIGHT="24.947249685869295" Z="2.8632340937015157">
<NAME>Pain VAS (0-10) at 1 month</NAME>
<CONT_DATA CI_END="1.1623298822533186" CI_START="-3.562329882253319" EFFECT_SIZE="-1.2000000000000002" ESTIMABLE="YES" MEAN_1="2.5" MEAN_2="3.7" MODIFIED="2023-11-18 05:12:36 +0300" MODIFIED_BY="[Empty name]" ORDER="2" SD_1="2.72" SD_2="2.67" SE="1.2052924956208764" STUDY_ID="STD-Guarda_x002d_Nardini-et-al.-_x0028_2008_x0029_" TOTAL_1="10" TOTAL_2="10" WEIGHT="6.32216864024499"/>
<CONT_DATA CI_END="0.8569929201141195" CI_START="-2.8569929201141195" EFFECT_SIZE="-1.0" ESTIMABLE="YES" MEAN_1="2.64" MEAN_2="3.64" MODIFIED="2023-11-18 14:00:50 +0300" MODIFIED_BY="[Empty name]" ORDER="19" SD_1="2.02" SD_2="2.06" SE="0.9474627772560326" STUDY_ID="STD-Kim-et-al.-_x0028_2023_x0029_" TOTAL_1="14" TOTAL_2="7" WEIGHT="9.679535630659236"/>
<CONT_DATA CI_END="-0.8763278733866291" CI_START="-4.763672126613372" EFFECT_SIZE="-2.8200000000000003" ESTIMABLE="YES" MEAN_1="0.9" MEAN_2="3.72" MODIFIED="2023-11-18 05:12:55 +0300" MODIFIED_BY="[Empty name]" ORDER="3" SD_1="1.7" SD_2="2.5" SE="0.9916876748475018" STUDY_ID="STD-Patel-et-al.-_x0028_2017_x0029_" TOTAL_1="10" TOTAL_2="9" WEIGHT="8.945545414965066"/>
</CONT_SUBGROUP>
<CONT_SUBGROUP CHI2="3.799014740339587" CI_END="-0.2678421946087126" CI_START="-2.8011712911053492" DF="2" EFFECT_SIZE="-1.534506742857031" ESTIMABLE="YES" I2="47.354771257843986" ID="CMP-001.01.02" MODIFIED="2023-11-18 14:46:56 +0300" MODIFIED_BY="[Empty name]" NO="2" P_CHI2="0.14964243560999468" P_Z="0.017577134207538345" STUDIES="3" TAU2="0.5946376209194429" TOTAL_1="32" TOTAL_2="24" WEIGHT="38.303334702988955" Z="2.374407615807084">
<NAME>Pain VAS (0-10) at 3 months</NAME>
<CONT_DATA CI_END="0.8761089766610346" CI_START="-2.736108976661035" EFFECT_SIZE="-0.9300000000000002" ESTIMABLE="YES" MEAN_1="2.5" MEAN_2="3.43" MODIFIED="2023-11-18 14:01:22 +0300" MODIFIED_BY="[Empty name]" ORDER="20" SD_1="2.31" SD_2="1.81" SE="0.9215011045648756" STUDY_ID="STD-Kim-et-al.-_x0028_2023_x0029_" TOTAL_1="14" TOTAL_2="7" WEIGHT="10.150770810589954"/>
<CONT_DATA CI_END="-1.2114599705100229" CI_START="-4.568540029489977" EFFECT_SIZE="-2.89" ESTIMABLE="YES" MEAN_1="1.0" MEAN_2="3.89" MODIFIED="2023-11-18 14:09:18 +0300" MODIFIED_BY="[Empty name]" ORDER="21" SD_1="1.7" SD_2="2.0" SE="0.8564137110324918" STUDY_ID="STD-Patel-et-al.-_x0028_2017_x0029_" TOTAL_1="10" TOTAL_2="9" WEIGHT="11.484159088196588"/>
<CONT_DATA CI_END="0.4285173145909382" CI_START="-2.2285173145909374" EFFECT_SIZE="-0.8999999999999995" ESTIMABLE="YES" MEAN_1="3.2" MEAN_2="4.1" MODIFIED="2023-11-18 05:13:35 +0300" MODIFIED_BY="[Empty name]" ORDER="5" SD_1="1.8" SD_2="0.66" SE="0.6778274116617002" STUDY_ID="STD-Sewane-et-al.-_x0028_2017_x0029_" TOTAL_1="8" TOTAL_2="8" WEIGHT="16.668404804202414"/>
</CONT_SUBGROUP>
<CONT_SUBGROUP CHI2="2.023358550376007" CI_END="0.07477337977624843" CI_START="-2.7374483797762483" DF="1" EFFECT_SIZE="-1.3313374999999998" ESTIMABLE="YES" I2="50.57722222222221" ID="CMP-001.01.03" MODIFIED="2023-11-18 15:10:53 +0300" MODIFIED_BY="[Empty name]" NO="3" P_CHI2="0.15489660884015732" P_Z="0.063490895449097" STUDIES="2" TAU2="0.56899375" TOTAL_1="18" TOTAL_2="18" WEIGHT="36.74941561114176" Z="1.855738113400288">
<NAME>Pain VAS (0-10) at 6 months</NAME>
<CONT_DATA CI_END="-0.4572168881027783" CI_START="-4.142783111897222" EFFECT_SIZE="-2.3" ESTIMABLE="YES" MEAN_1="2.5" MEAN_2="4.8" MODIFIED="2023-11-18 05:13:54 +0300" MODIFIED_BY="[Empty name]" ORDER="6" SD_1="2.2" SD_2="2.0" SE="0.9402127418834527" STUDY_ID="STD-Guarda_x002d_Nardini-et-al.-_x0028_2008_x0029_" TOTAL_1="10" TOTAL_2="10" WEIGHT="9.807961143820927"/>
<CONT_DATA CI_END="0.13589562951940315" CI_START="-1.7358956295194028" EFFECT_SIZE="-0.7999999999999998" ESTIMABLE="YES" MEAN_1="3.0" MEAN_2="3.8" MODIFIED="2023-11-18 05:14:12 +0300" MODIFIED_BY="[Empty name]" ORDER="7" SD_1="0.95" SD_2="0.96" SE="0.47750654445776974" STUDY_ID="STD-Sewane-et-al.-_x0028_2017_x0029_" TOTAL_1="8" TOTAL_2="8" WEIGHT="26.941454467320828"/>
</CONT_SUBGROUP>
</CONT_OUTCOME>
<DICH_OUTCOME CHI2="3.472513037459674" CI_END="1.9383186484129937" CI_START="0.7222144565808841" CI_STUDY="95" CI_TOTAL="95" DF="5" EFFECT_MEASURE="RR" EFFECT_SIZE="1.1831659855422587" ESTIMABLE="YES" EVENTS_1="20" EVENTS_2="12" I2="0.0" I2_Q="0.0" ID="CMP-001.02" LOG_CI_END="0.2874251740933709" LOG_CI_START="-0.14133382254105706" LOG_EFFECT_SIZE="0.07304567577615698" METHOD="MH" MODIFIED="2023-11-18 15:20:28 +0300" MODIFIED_BY="[Empty name]" NO="2" P_CHI2="0.6275508935265556" P_Q="0.852236369518314" P_Z="0.5042485706610125" Q="0.03469495515419707" RANDOM="YES" SCALE="76.92911967604383" SORT_BY="STUDY" STUDIES="4" SUBGROUPS="YES" SUBGROUP_TEST="YES" SWAP_EVENTS="NO" TAU2="0.0" TOTALS="YES" TOTAL_1="107" TOTAL_2="68" WEIGHT="100.0" Z="0.6678198935600439">
<NAME>Adverse events</NAME>
<GROUP_LABEL_1>BTX-A</GROUP_LABEL_1>
<GROUP_LABEL_2>Placebo</GROUP_LABEL_2>
<GRAPH_LABEL_1>Favours BTX-A</GRAPH_LABEL_1>
<GRAPH_LABEL_2>Favours Placebo</GRAPH_LABEL_2>
<DICH_SUBGROUP CHI2="1.3545657176035972" CI_END="2.5032178145211432" CI_START="0.7169436087061559" DF="3" EFFECT_SIZE="1.3396514521771419" ESTIMABLE="YES" EVENTS_1="12" EVENTS_2="6" I2="0.0" ID="CMP-001.02.01" LOG_CI_END="0.39849864087027986" LOG_CI_START="-0.14451500247845864" LOG_EFFECT_SIZE="0.1269918191959106" MODIFIED="2023-11-18 05:45:09 +0300" MODIFIED_BY="[Empty name]" NO="1" P_CHI2="0.7162186303009344" P_Z="0.3592823310368439" STUDIES="4" TAU2="0.0" TOTAL_1="90" TOTAL_2="54" WEIGHT="62.345485163564575" Z="0.9167334743939647">
<NAME>Adverse events at 1 month</NAME>
<DICH_DATA CI_END="2.636783335841909" CI_START="0.6911830696237646" EFFECT_SIZE="1.35" ESTIMABLE="YES" EVENTS_1="9" EVENTS_2="5" LOG_CI_END="0.42107444533605487" LOG_CI_START="-0.16040690834604254" LOG_EFFECT_SIZE="0.13033376849500614" MODIFIED="2023-11-18 05:39:20 +0300" MODIFIED_BY="[Empty name]" ORDER="8" O_E="0.0" SE="0.34156502553198664" STUDY_ID="STD-Ernberg-et-al.-_x0028_2011_x0029_" TOTAL_1="12" TOTAL_2="9" VAR="0.1166666666666667" WEIGHT="54.36944581260919"/>
<DICH_DATA CI_END="6.654425691619292" CI_START="0.01669732539820025" EFFECT_SIZE="0.3333333333333333" ESTIMABLE="YES" EVENTS_1="0" EVENTS_2="1" LOG_CI_END="0.8231105797621049" LOG_CI_START="-1.77735308920143" LOG_EFFECT_SIZE="-0.47712125471966244" MODIFIED="2023-11-18 05:39:39 +0300" MODIFIED_BY="[Empty name]" ORDER="10" O_E="0.0" SE="1.5275252316519468" STUDY_ID="STD-Nixdorf-et-al.-_x0028_2002_x0029_" TOTAL_1="5" TOTAL_2="5" VAR="2.3333333333333335" WEIGHT="2.71847229063046"/>
<DICH_DATA CI_END="73.71087119779105" CI_START="0.20938123805339395" EFFECT_SIZE="3.9285714285714284" ESTIMABLE="YES" EVENTS_1="2" EVENTS_2="0" LOG_CI_END="1.8675315442096114" LOG_CI_START="-0.6790622365775999" LOG_EFFECT_SIZE="0.5942346538160058" MODIFIED="2023-11-18 05:39:49 +0300" MODIFIED_BY="[Empty name]" ORDER="11" O_E="0.0" SE="1.4958817926769272" STUDY_ID="STD-Ondo-et-al.-_x0028_2018_x0029_" TOTAL_1="13" TOTAL_2="10" VAR="2.2376623376623375" WEIGHT="2.8347002604949085"/>
<DICH_DATA CI_END="36.343034718577506" CI_START="0.0639565513987594" EFFECT_SIZE="1.5245901639344261" ESTIMABLE="YES" EVENTS_1="1" EVENTS_2="0" LOG_CI_END="1.5604211889737918" LOG_CI_START="-1.1941149618874558" LOG_EFFECT_SIZE="0.18315311354316807" MODIFIED="2023-11-18 05:40:15 +0300" MODIFIED_BY="[Empty name]" ORDER="13" O_E="0.0" SE="1.6180281701897488" STUDY_ID="STD-von-Lindern-et-al.-_x0028_2003_x0029_" TOTAL_1="60" TOTAL_2="30" VAR="2.618015159527587" WEIGHT="2.4228667998300164"/>
</DICH_SUBGROUP>
<DICH_SUBGROUP CHI2="1.771721883471443" CI_END="4.279416542026684" CI_START="0.31889451339819375" DF="1" EFFECT_SIZE="1.1681962402771977" ESTIMABLE="YES" EVENTS_1="8" EVENTS_2="6" I2="43.55773277233338" ID="CMP-001.02.02" LOG_CI_END="0.6313845611039923" LOG_CI_START="-0.4963529527588811" LOG_EFFECT_SIZE="0.06751580417255558" MODIFIED="2023-11-18 05:44:00 +0300" MODIFIED_BY="[Empty name]" NO="2" P_CHI2="0.1831692514038058" P_Z="0.8144573534767778" STUDIES="2" TAU2="0.43945273919901623" TOTAL_1="17" TOTAL_2="14" WEIGHT="37.654514836435425" Z="0.23467968909218795">
<NAME>Adverse events at 3 months</NAME>
<DICH_DATA CI_END="1.8238159926579494" CI_START="0.308419271606582" EFFECT_SIZE="0.75" ESTIMABLE="YES" EVENTS_1="5" EVENTS_2="5" LOG_CI_END="0.2609810196259321" LOG_CI_START="-0.510858492842532" LOG_EFFECT_SIZE="-0.12493873660829995" MODIFIED="2023-11-18 05:41:11 +0300" MODIFIED_BY="[Empty name]" ORDER="15" O_E="0.0" SE="0.4533823502911815" STUDY_ID="STD-Ernberg-et-al.-_x0028_2011_x0029_" TOTAL_1="12" TOTAL_2="9" VAR="0.2055555555555556" WEIGHT="30.858334109859275"/>
<DICH_DATA CI_END="19.92783283076196" CI_START="0.4516296416390541" EFFECT_SIZE="3.0" ESTIMABLE="YES" EVENTS_1="3" EVENTS_2="1" LOG_CI_END="1.299460071363951" LOG_CI_START="-0.3452175619246261" LOG_EFFECT_SIZE="0.47712125471966244" MODIFIED="2023-11-18 05:41:19 +0300" MODIFIED_BY="[Empty name]" ORDER="16" O_E="0.0" SE="0.9660917830792959" STUDY_ID="STD-Nixdorf-et-al.-_x0028_2002_x0029_" TOTAL_1="5" TOTAL_2="5" VAR="0.9333333333333333" WEIGHT="6.79618072657615"/>
</DICH_SUBGROUP>
</DICH_OUTCOME>
<CONT_OUTCOME CHI2="0.0" CI_END="8.963943204340568" CI_START="-16.963943204340566" CI_STUDY="95" CI_TOTAL="95" DF="0" EFFECT_MEASURE="MD" EFFECT_SIZE="-4.0" ESTIMABLE="YES" I2="0.0" I2_Q="0.0" ID="CMP-001.03" MODIFIED="2023-11-18 16:10:33 +0300" MODIFIED_BY="[Empty name]" NO="3" P_CHI2="1.0" P_Q="1.0" P_Z="0.5453496712479753" Q="0.0" RANDOM="YES" SCALE="20.994918619120114" SORT_BY="STUDY" STUDIES="1" SUBGROUPS="NO" SUBGROUP_TEST="YES" TAU2="0.0" TOTALS="YES" TOTAL_1="12" TOTAL_2="9" UNITS="" WEIGHT="100.0" Z="0.6047431568147635">
<NAME>Pain on 0-100 VAS at 1 month</NAME>
<GROUP_LABEL_1>BTX-A</GROUP_LABEL_1>
<GROUP_LABEL_2>Placebo</GROUP_LABEL_2>
<GRAPH_LABEL_1>Favours BTX-A</GRAPH_LABEL_1>
<GRAPH_LABEL_2>Favours Placebo</GRAPH_LABEL_2>
<CONT_DATA CI_END="8.963943204340568" CI_START="-16.963943204340566" EFFECT_SIZE="-4.0" ESTIMABLE="YES" MEAN_1="61.0" MEAN_2="65.0" MODIFIED="2023-11-18 15:05:44 +0300" MODIFIED_BY="[Empty name]" ORDER="22" SD_1="15.0" SD_2="15.0" SE="6.614378277661476" STUDY_ID="STD-Ernberg-et-al.-_x0028_2011_x0029_" TOTAL_1="12" TOTAL_2="9" WEIGHT="100.0"/>
</CONT_OUTCOME>
</COMPARISON>
</ANALYSES_AND_DATA>
<FIGURES MODIFIED="2023-11-18 15:20:30 +0300" MODIFIED_BY="[Empty name]">
<FIGURE FILENAME="Forest plot.png" FILE_TYPE="PNG" ID="FIG-01" MODIFIED="2023-11-18 15:20:30 +0300" MODIFIED_BY="[Empty name]" NO="1" REF_ID="CMP-001.02" SETTINGS="SHOW_MORE_DECIMALS:NO;SHOW_WEIGHT_COLUMN:YES;SHOW_ROB_TABLE:NO;SHOW_RAW_DATA_COLUMNS:YES;SHOW_EFFECT_SIZE_COLUMN:YES;" SHORT_VERSION_FIGURE="YES" TYPE="FOREST_PLOT">
<CAPTION>
<P>Forest plot of comparison: 1 BTX-A vs placebo, outcome: 1.2 Adverse events.</P>
</CAPTION>
<FILE>iVBORw0KGgoAAAANSUhEUgAAAxUAAAGQCAMAAADvIb16AAADAFBMVEUAAADAAAAAwAAAAMDg4ADA
AMAAwMD/gADAwMD/gICA/4CAgP/g4OBAAAAAQAAAAECAgID///8AAAALCwsWFhYhISEsLCw3NzdC
QkJNTU1YWFhjY2Nubm55eXmEhISPj4+ampqlpaWwsLC7u7vGxsbR0dHc3Nzn5+cAAAAAADMAAGYA
AJkAAMwAAP8AMwAAMzMAM2YAM5kAM8wAM/8AZgAAZjMAZmYAZpkAZswAZv8AmQAAmTMAmWYAmZkA
mcwAmf8AzAAAzDMAzGYAzJkAzMwAzP8A/wAA/zMA/2YA/5kA/8wA//8zAAAzADMzAGYzAJkzAMwz
AP8zMwAzMzMzM2YzM5kzM8wzM/8zZgAzZjMzZmYzZpkzZswzZv8zmQAzmTMzmWYzmZkzmcwzmf8z
zAAzzDMzzGYzzJkzzMwzzP8z/wAz/zMz/2Yz/5kz/8wz//9mAABmADNmAGZmAJlmAMxmAP9mMwBm
MzNmM2ZmM5lmM8xmM/9mZgBmZjNmZmZmZplmZsxmZv9mmQBmmTNmmWZmmZlmmcxmmf9mzABmzDNm
zGZmzJlmzMxmzP9m/wBm/zNm/2Zm/5lm/8xm//+ZAACZADOZAGaZAJmZAMyZAP+ZMwCZMzOZM2aZ
M5mZM8yZM/+ZZgCZZjOZZmaZZpmZZsyZZv+ZmQCZmTOZmWaZmZmZmcyZmf+ZzACZzDOZzGaZzJmZ
zMyZzP+Z/wCZ/zOZ/2aZ/5mZ/8yZ///MAADMADPMAGbMAJnMAMzMAP/MMwDMMzPMM2bMM5nMM8zM
M//MZgDMZjPMZmbMZpnMZszMZv/MmQDMmTPMmWbMmZnMmczMmf/MzADMzDPMzGbMzJnMzMzMzP/M
/wDM/zPM/2bM/5nM/8zM////AAD/ADP/AGb/AJn/AMz/AP//MwD/MzP/M2b/M5n/M8z/M///ZgD/
ZjP/Zmb/Zpn/Zsz/Zv//mQD/mTP/mWb/mZn/mcz/mf//zAD/zDP/zGb/zJn/zMz/zP///wD//zP/
/2b//5n//8z///9BjlLGAABFI0lEQVR42u29D3hcV3kn/I6kuXfujCzpjCRiOXFiWSLsx0JabMey
LJmQcSCbumz6tQn77MOSBnaflD60QJ/Nk7bpdkPItmCKt8ACSQwlpHmAQkkWshhSiFWCNHY0cZw0
pf2+GMmjOLHlWNJcSdZoZjSSZs+5/++de2funf+S3589uufec857/r7nvO+5573HRwCBQJjQhFWA
QCBXIBDIFQiERzQLGy7Lkd7e883cia/RK8UTUxdXIfGldz/xDeaXfW9v79JyCfQCUUov7uAfr2M5
f/4NPX2ji/mlmpXb0e9m65ZND8W50My3LzsUR/JTbrugzsXxbTxtOwIjkDp0Ii27oHXvS2LHruM+
ye/ZvwS4/xbv9Np3jyclag7+9S1nfk4sfvXKotfidN1wMuVUHINf3YuzQSUoAdZVZyC6PJqMrso3
vw3jcLAEenE6OlF0hzguMAqJXIALTUOijePbEvRxBx+i3vfyfFs9yhmJwCjNlxCTJsPAPTGDXyzI
+YMpjnUkGgxyPNfWyM02C2ssn90Cz+qXIsYHug1+cv1rxWH1j1zhHqMQ0Go6PfTAgYBfvlkBHkqT
Ce9mf5ZmV17bfwvsOCgkB3ZC755QaM8O+lgMDrRA++ngsT3tNS+nJCS9d+Dia4M3MabYctdX9hr8
bppbWd5HVkAeXNsPHgvVPIveitPCLouD0+20fmlx3u2Lzxj85PpXi9OxJyTsaUOucDsZRx44+ax2
9xaAMUUGTewfS0T3Zz0TTPSCVPup7W0fgRzcCJP+kRSkYXIChhhXTFJmy8BkG/1T43I+/xxzrMO2
Z77P5Ist+wf9Rr/UqXvb6BirYA/smoR0IzfbeEh2Xp39LCtO6/5Aj+63oNa/ghRMnqVtUQe0bESu
GIHw4LtBrzwY3iE7/wW4FT+s+r0211Y4/g8sErkh9sINwyM5CMsedwAcp5cwRHzAHkbWalvO0Yi/
nzkWxoaf+H0iUvY48bzq17VA/Z59YLwVDqhS+OgwzWIDN1uqvelVVrPB6BAcSLE5vX9c92u+HFbq
X4tBizOKc4X7wV3XK7qzY8dGM1k62kTgEOyN7IWrPDfXyopP4qQlOHeGXk5AQvb4/sjICktNvqWX
W2pbzAOt+yR+Fy6+fHw/W6Fp4/ep3WSW+R2C1181NqaS00bVBoX9UnHE6QdjQ0zSC31voEv1Cw7u
UOtfb+ZEfTrohtUrmrWpYugRITjUAiMjI7AKx0ZehtIH9GZ422l64aAvGxGo6tI3HWEj2o5+KkHR
u9OUX2oL8WSKyYPBO5pXga2yzc6O3mr2y/RRZ1RmYw5O9+kKVwNi4USaKdnCHf/vOakBEzNjSdVv
nvop9T8mF4fW+E5a8cgVLiUe7uDJ59SpYu/Jj0D85MExVsmrVCJ8E1ZKHjCD0YVn6GXqVDIUW4T4
ruR1klz/xeTJOYifSh46tVDronIHOlhvesdC6/Nb2L2f39dl8JuP7mBjQGjsapDy/ZnkiwuN3HKB
4bfSv8+NL26lkh8rjn9w1OCn1P+jY9ewB7T+d5+qS3F8uDsQgdgcEhQCgVyBQCBXIBDIFQgEcgUC
gVyBQGxMrki08tzBUAy6zNvrIs57CGK5g5y0nbRoyHIQkWDrNRosGr4raF+SQlRDxakKDlSzkOAi
fAKykUCev+Iy1y8lmoVRlbR00WLQp35e6LbNjWN1ZVulnb4xOb/tfAfAvSk11xx3b7aK7VSoJBwn
ZD2WJMcdzMUgIZekg2sHaA2rJeG5XNVKYrQ62rY0f/lfb/706r7tJnuPXnA0//j2gW99bunmf/di
8ZDloBdG4nF7yq9dY/M8Hmcx1Lt9ehBT/sqkut2B6lLqb26Ea/98uXvrGZ8a0RLSXL+9AEupH/SA
7CcF0SjSFNd/PnF21a5OHKua3PjY93f/nu/Jrbc/TJP2tS2vZl+RfboX/ef/fMtctmrtBA/+0Lkk
a0uRS95K0nRw/ovnP5s52jN+hlXi1OfXYn9zWeEX//nbXqtaSYxzxX2wCsJI2q/ubqe/bChAAIRI
tzr2yTYGkUirxExZeDuNcVQNDdB+Gx0PYsFAR4SRCAbZxh3G4kqASOQxPpgtKZ+jETbmByMp2eYh
EkkJgbC0EV+3PbBAyqsUJEtHFiFsEyQVYdNCKELu5fgco/qYECA8i9IV9NtnVdrzL1GVbRss3iv0
3xhk6F+SoGW/lxGFhHBbh1Q/qRCfkurXCJ7Gcd7XcADW1fxHIoTGh5gQ6DC2RVjg2wgfUMuXggOT
8BuwBp9id+sza9CpUE8NB8LCSLJ6gseJP4Ss854Y3R6EZTrIP8bqhWh1KpekveMerSQ8zO6iFbnO
qhtgrScHtyhjeActyYEqlqTJ6NwljLKurltCtQwEE2x7TRaekDakaDYGM+eliQbeJZj2NOaeH/wq
3LjvR/KYMPc6tO85FtrdoQf4RGhfabt0D7x9Xxam953cqto8XNW6f1naiK/ZHlgg51UK0pbIJAft
7FaFkwPTkB14+/rp1p8dZFQ/2bo/lWFRbtz35pZ9Nnv7pT3/MlXZtsHiv0aHlgz9rYG/d8/PWk/3
sofXDj4vSr6B4NAnjPUrMzwN7bwzNEXbRcv/Oo0PkcEfrRvbYm1xaM/a0v5lrRkTbKfvp+FOnjZe
03RTYuWsIpHAmeqK44dp6Q87D2yaPQjL9OTQR+GJwefXwWBHsbo4tHv9K1pJfKwkd9HKTPIhWpLu
puzKpOyzWuWSGLhi8QQMPhAyjbo8TLwAcJEy7B9IDJtWbQxSEj8/Z40xNQlPQwDa5D6Q6qRh2ybB
MJ5OTZSy3YvJlbuhE47AFzSbh2dnlG2zmu2BBQZ7iNT2tj/QN9kaqQYozU74Vhom3gFsd2xcpXoc
rl6zoyrt+d8jO022DTKig7HVMTG6mhj0zWQgMCFbOwzApDxOiDPweB5J//7sfr8xV6Y8Hhpf1PMf
Z/EHYNeUsXxxGnnKr5XPD/0/pJc/i34luG87BHYIO7k+ThqYhiBcXa5oG+ze3+ZYEpM9SLwHclQ6
mYyDwY7iWb/0U+u0BfoFVl/RseDAdhAWAt38Tu7RWpTEwBX+C6dPwIBp1B2G8F46okZXp1dPMJup
HLtnmZYztffCi+YY4TAdEdZhr9zIYTZ07jXlnwbwec/kCMXtJ9KJL524Mwd33CHZPOxluWN4dGz/
E9tsdnNpeaWD0Q0PPaWEtlCdPPG/YunopERVKZccrjU6+K4e2z1iUhkZnn3g4VYq4JjQApHhlnDL
8LUwTun9yR2yCc0ohLUaGcoj+K/QQX+GXBnz+OCYMf9S/BzLgqUttHwDnBtPfixKlZWMf5KOqfOZ
s6mp5eQHJJaFKu8zvw+W6c+hJK+MQr9eZ1KGh+SSaHW6V/6pdfr6+FKYliSZ2SuVZOVsOv6B5Mdr
URLjymx4/sJLSj+KSpIU29LLkvcPv3VYku3uttgYhBcunKZcMAagWSD46DyZ0ATyZvnRqBogVnJp
wtzwNcNc2KfaPGj4sGp7kActr8vwoVcdqPJDN1EZVaJq0iIS0y/vGnKiKlea2bZBBifZyPqBbd5t
1rLqK2j30BPNRnvyxlZVcgwO/Kkl/ycK23uEk5nldU4dGQB28uEh/+PyLHJ9dbliZmw1OuNUEht7
kKihJE12JVlJ5QwCdx8XnvDn5MHn+lpxRSASDj/Npi1gHXm6S5ql+5m0/WPKwVJhvmu2MQhEUuH/
Q2PcDV075AWFPlr1KTjdovcSacd/M3TLAW7pL3nD/NTYvtEpGluxeVCrFYJ3/CRhNwEp9hBsr/7d
cH2fA9V4/+BYXLakCJqpNn0GfteW6k5aqn6JyzN5VJvpCHgJ/j/YT3+07N2SNg+fg74deph+60Dn
H/Zbx1a9W82f/FLWnH9av716+fIWOYNc9hcHOBD4LkEyYc/w0C8zvDiaTsjrC9UCN1SgJAZ7EE3Y
k+ol345CKck9WTLMSjIt95rMqxCldcF8xqpbEgNXXB5Pcp+K/Ry+P7YdxOhHWPlWn1/6Isv2GJyQ
7GstNga/iP2m/5bYPAxGl+TBqXn5xAgt/RHCpg+pK586lDw1D+KJyz+Wk1sanytNr4BwBlbCMKXa
PEhgdgUL7ziwTbY9sPR3Oa9sr/5g9NcSTlTbgAuzsDvGtXIFo9fAQmwxdPIrNlTZnv9FqY5C/Tvy
7JtmaU35oYcyIw9Txw8tjM+zp4PPp5rUGgEproWVWmxUU023G+4w53/15Gea8ttCmeEB/qE5+JmX
EvBc82L7Liq1dzXNwO6QNI7429e2tp+aryJXtNiUZEznGc0eRJWqTi43ga0dhRTpH14PpU6L0Nq8
Y+nUFPtKVA8Iod3SpHR8tafjePVK4sa+IgHb9r8y637ACJ6d+JNxu2WzjfDZomqAF85uuXXcy0Li
9M6U92S6Lzfglwy6khuwJG64gs81BT3oA6PvWwN/cMaOX2DliuSKFMnl7GvECa0/OeA9mZAw23hl
D82W8CWikKfKqg9XIBAIBKK2+J0Gy08LzhWI+qPBeiHuJEcgkCsQCG9cEZJfuYwFOa41a34G2Ugk
omz1L3tbu61dhG530FqEPrOZiESw8RA14IpscEB2vHfttfa9HeZn0ncqK/WZ1Qf22Ty8YVC+Tof2
Fol+wz5sOESNuEL7VmMq0/Oq8mpBe0bvx9kWTWlP/KjVLqFVUO0cEuwMBenthmRf4MYuIhvieGFU
szv4oLr7MxLpCPEdHQE+pdtpsH35nByySwiEsQERVYDxBLCZc3+v2TYd7Tm/an7WvP1vfv76KmxL
nlrbdt3JfSeOZG96+z/5Ej8+d1+mF15OHP7OYOwPYw+tPjw8N/ueP2Y7nB/Z842nckdu4c80T8dO
tu+Z43axkIvBPWfpZQSU8DTglme+nn7PGy/0Km++P/n491RzrguJm3vOB/f8xovtex75wS4x3Qvn
f/XCwyssZC/8MnVzfBVbcDOg0Q4vM84VS5264J+EoPlZbNB3wDeYgKdhcopt6DLbJaTCqp3DjTCZ
ks0aZPsCF3YRy7/T1mawO/iEPgMw04E5ZlOg2WlI+/JliH5Yww6FqPJcoRvRdh8dPi2anz25dTx7
6Zo/pcP1Rw/3QvST4yePvn7u89d+73swtU6fAXz9q0OvfHJL+jx79Brrrr7rnv0enPv6J7Mzd77x
DSnkc2u9cD/0XhtnNJXwNCD5tTcmn5IfmpJkZHvhHIvgu+7+w72vr0lP5JCKE1sQ54pqr0EpSCw2
HbNuSFyFgcgA/GdlT7yNXYJi59CkWRXI9gUu7CKScK7Y9nLFTgOBqA9XRCLwXdgigGXxMwsvj3wK
vsr2xLPd/fl2CYqdAwc7s/Ijxb6guF1Ek3xqQX8BAyvzyQxjkMCWQ9R4rvijoXdazakS6/Am7Zar
iZGTy6wr59slKHYOU6d2h2LSI8W+oLhdhHBi4bfBxu7AAMVOQ4FyvgECUR3gnllE/RFpMLsb3PGB
QCBXIBDIFQgEcgUCgVyBQFQaLVgFiIbAouZqw7kCgUAJCoHYUBKUvB/Q9FpPLP6SzxTEcEOdokxN
uaie7CJW8uWhWMQaXk5M9GgzL4KbCPZUtbh6OUW5JkoouxZer06FOBBD+pbKtuROc0nNgq9uPegV
Fe2qRO3+KheIBt4jFWSLYlwmlsiLpIy0iTFpzSVVhmemyEuL6Kno6Vsq25I7zSWxlIj93ru2zVqO
/tMHJHWokZpU1Lq09FB0HoqJlarhUjsoCZISeK0cPq1w9g2cRlzzMfHM5TVExHLzA3sfgDp8hrWl
wAioX7ThniiCkR6KWAYjx45BzBexVo1UajpiGf1IlWa0Hm10lZt9p4wVFoxES47qDmNfN++Dqv+m
qJa8yZrIlU6chxu7miXVHzXdSBkVHMLdSlyi+7hs/hXLEOtFtWXsiCuDlyVDIrH4IiqnV4hFH9Zv
DJL7Wn2mGPu082Qd0TDGlNE/pZikYIadKoPUcpDalHqF2z5iXXwS6zRVuEykKpkhRaYRXQVTJU2x
lpVhLbOInOEGxd5XiAVdJkaoF1OIVWEKsYxQylNC1JFdd5VfTtFDhqxlrkg+rrS5wmaxRl6KIqJB
TVanaKLplKbHckvIq1VSCGKnHlaQYYjo7sWCN/XZHVX7UOanlkUIUpJeIWr1aCJO1MVBi6+qYYiq
2CVCo7NDWwPlpSRbPDddukgYnMcrMEmSEqu34Sq/0WzxPO8OdPfKt9jSKzJFldmiAiInSlAVV22L
BESmqK6mj5VfVW0bgUCuQCAQyBUIBHIFAuFF29b2+RXY5ic6LMQXtKwwXqqw+uRuLd7t4plTyUug
qhs1KEpuKfYVzhYUJdhXKBvJUd92zxWm7Tql95Q8ywrTpfKbZd1aTpRq11AyVT1jSocsxb6ikAVF
CfYVyhtXhHuu0AwniFrHYLCdkLbwGIwpXFtWlNYrq8A73sKL5VIl5aTvSI54Y1JidImkzDGgFDQX
P2bkybJrpYpcYeIP3ZbCbF0Bni0r8kjXhy281SCpLFXT+F3LQhOTyzG7VczVYnHijf1uO7/HGkdM
T/Vp2/r1fKVNqpJ8MetYYqnMCthXFCNg0fCI0UXq0AZtsOHQ4jCQF9mwUaPJt7Ldt/5UK2Ff4WXJ
glhcqGWXJUEV6eolWlZccbuf8uWm6puI4haz8tHkJDGp+8LdTBcbgSnEOlCtbIFd2VeA+zke4X6u
UL/EwWQoxWgib3O+R8sKdc9/lV5YlGMJUdW0bQrs3b7CyYLCwdeUZuG4CEdU4awjtKyotXzmtZLR
vsKjBFWh8ROZooGlQpSjStW2y2KLkj0RFapnbIJGmysQCOQKBAK5AoFArkAgrmhtO3852+GLprY3
TidWVMuuwjnXdvkt4fyKcqnamDd42Ijk0bDC1BKKUp1n4KHsREB92wNXlHfeitOJFdWyq3Cb69LO
r6gAVTvjB/f2FR4NK0zrrbo9h9nAQz08BPu9e65QXlVLTacPbXmDltcTK6oNUqx3lXR+BbiiWk7G
vMYmBcNZM6TskLVyWW0Ywmsqbu0rmqG4rUYl6rulwLBvMa8o9cQK9a5O7+9IY1GtVi0Uk3zNpyQ1
WJ27fbe9WKMitBQuVYGxxbVdRQ0237g0sa49W4rEWAUe7SsMAcWCJShkYrepVIhamWp4e7ddkl2F
SBpjn0cdzzVRq8CbfYVhk58qBXo/KQl32FSdKxrlxIpGSLS0jJUk2RPPxbcXoBAu0WQRdSzVJxac
LjYSU4gbjVvzzgsRPaeCa02VmCssGkCeeUVpJ1aYjlSoyoKHG8XFq3ZTAasNm+MjPNhXuDWsMBff
VMvVrvlNC19lz73eiGLOxoNY3ge70L7CiwRVrjaLdhU1Y4s6xkZtu4JKITJFTSqalNtOCMDdgQgE
cgUCgVyBQCBXIBC10Lb1D5XmPywSJ++mSidbFPnOCxT+8HDhaOVQzXuR4O38Cv2Dg2C1lnB5cEW+
EYbhS/OIMriiggsXVTrZovgH/KwHO7jskkXeCxSjavQUtfK7ZwpL5Xs/uMLm/ArlWBeEW67QzqxQ
D6sgeT3axuxClD7qL5ZmgVERjnOxtagq3yKv8kCiF0t0++lkYpNypT+7XBWOMthXVNOEwnXDtDgN
cHZbO23NLup+sgUp3pB1lxjyurinYrk94owUfVa+2VFVqtLwbnuxEd6ntJg6pUgKlt7W7MLZmsXD
yRbV7LhidbZTu8pyZc6vMAlC7oopWnetbxRloiFOu2gpp1sUeyh6aPfq7QipmvGb+ywbDxz0zqSk
hFDEaqJKqjU6XNHatsvGalALjLoJTvr4oI72YgXIlTOSIWcUR1NJcr3odrpwxxQbcE1E9NSLCSFl
TFmeVZL83ImVyMcVPFfkWwxYP5HhdKqFMba3ky2qagdQ4tENRcK7oVqR8yvyjqYwpZ9nfWE6uCIv
EMIdfLWsK7TAqHo9on1FpSWoqgMtMGopv1UpNmrbFWeL8pdaEJvVviLblcrxwswVN1cgEA5IdAQC
U29eev0Ml4tdYXoFAmELP5cxzBFb+alww8wViVaeOxjSODUSkS5dQS3AaAgsnmEBYq0cd28WshEG
6OAeBfjiqBL+Nu5ga4yFDdSvlGr+7uW41sqNQgm5uHTaPxixFVJ4XuiCsSBNNMvuu4M8F+yi1dMB
0OqpMlqVZghxnMBIxfiI0gIRWraDrGzyHXtAQ/GhrBKzi6b5cekmJvsqdRCJRBpLcmrlL71hFJwu
vuYLtNV1xmgWNOe2pfnL/3rzp1eV216Is8u+a+JqgNd0p+yZGD+f+c7ehB/mMyvXH5+Kx+Gu6PG1
6fcflcJM73rj/P27/0eWhg194GeH61RAJX/El/jB2T/1VYrq0Z7xM3FWBeEeiOd7p979z29Jr65+
Z/21x3bNsY7pW9uSeM/kKkwdWc36L7tPZ/qRAZl+U7b9TOzNNYDv7pMf9MIIHD1w/w9z8xl6F4/H
L181ns2tJjt3zypssb7elmhLrFDXk1tvf5jmVqmDeK9dluslOT3i239qqTMl32nXSwv/K/zMF+rV
Z4xzxX2wCsJIWpoHpOGkIyDEOOoGyPFcG/DMmaWjkaDMBdCXOQYrkJikf7bKOtzj/hz8G16ZCIeE
cGJkWeK9iZ31KqCSvxWY2AVCxaiuAyfPRBlb786oMJNJQSrT8yqwbgnJzOxV4IO1nnVo8ZKLD64r
jqWVmQm2nzS7YvAVYNcEKDlIXI4GIbXiP6NtOU1nZi7Lqa/Bp+SqqGgdVIAlwqGuqemTAHOdrNLM
1wvv84VI/bmiCXZp/V1u+p8ORmitjkD7wWOhPe0ZyfmTlaXBJ5QAGXg73A0JyjWUoVJcaI622t2J
zFnZNwCvqpQmIFuvmlfyl4NwGO6qGNVVSHJBSvjGoK332u+G7mG1QQcO1pUZ7vn1E+fpiN+UFSY9
pHP7ec0ZeODEAkDLTw2+d7FCqbP3EC9JIafBMCH2wUF2+TTcydPcVrgOykVX2/sn36CVxOrJ/vfG
2ZbcdJ25YvEEDD4QMshzUwEYkBx7YNckpCXnclNbGzyuNj7l6wAI/bS+wbfUOnAdCKHdO/levoP5
DoFBgK4bVyj5G5JmssqRjY6F9m2n6kLC1ndogh+ktUFVqyQofPPZ0/u30+oJdPM7me7lEp/Qq/DC
f9j/X6H7o+82+E6wPzl52N0TnZJkt0OgM2pXEp5n1z+LfiVIc1vpOigXa+NFg+RCz9SZK/wXTp+A
gZv0B+G98AtZbdbHJPLf18/K1as0yJFYWybqg+Rx/wSdoudX7kzPZtokDhoDrcuEwVevqlfyF9U7
UCWQzOydpBPGcsIpwMTtTHjpPjh8WgkSPkvDz6+cTcc/kPx4KUmG74RHIGk6/2RMWkWUhakcz5po
umPoJS1PXZeH75fe2C1l/Cy3Fa6DcjGbvLSzpxMUocnm19XTl17+cJ25AsLzF16i439UHdkTCcW7
iTmV7gDneC2Cj/Z7/1I2mWtS7wH6W/z7ZyTRloO3aQJkHRf95PzRIsQq/3Jm4FBE0rusULprYrHp
2LzZp48LT/hL7Zk+2HeDMcFm1i4yV3RL72OzvfCg9uY6dhlevsUw7MrN2EgvqMJiOrOjpVMRmCxX
/850OuGvu14RiITDT9PK9cF0l/Rgxy+p2MRGfA5O91FRJAqsUt92WovRQqta4LvDwwIE7+nqZ/o4
pEQ4MS1RFbj/lghHpPl8C/jrVfNK/vzQdyscriDVaYHWyMjICFO28r2hT6B1913YIkjLphDgp/tp
eKqKvQrR7N0eU6MEhHu6+2j9mhOkheqnjcOWRtYkcaozt3QA1HXzW3xTCSUy3yXQPHHQ1wd/3VCr
suBfWOnskLvbnPKIXbdel86IdeszRq64PJ7kPhX7OYjRj8j5aX7fyRfg0bFrYOrUZ5IvLkAweg0E
Tyz8thbjy1SGDTUtJD+UgNC3Ft91nEq2o81+4HdICx0z//uZrUlKT1JOW+pVQCV/c7uSydhgxagu
Nu9oP+W8vrnwYrIjJsIfDb1TeTlwuXnH0imqLHdBDwjB3d4TbP3Wwq5Ti5aHz8aSS7vmFBWPCVCZ
oVulBKW5KrP/g0rqzzUvtu+Kwyyrg93QaJjxrXVfbXxw1V9cn1nsqWeWynq3ndjGLboK2JGaDgOi
koiA8z7TrmSq1Kh1KsxIYmd694+gcw66sxd76p6f8nZ8hNPL7haCHv4w9uPKgss1ZRznx9lCbyX4
HKw0HFcwPehGfk0IzDZCfnAfFKJBuKKBgHtmEQjkCgQCuQKBQK5AIJArEAjkCgSi2jB+k1y+GL/2
bnXZo34f53D89HklaOP3FZArNuJ55fon2CqfcRGPb0cJytQhRFH5Up3ksjwG3YOGsQ1Z05miiiM6
MgXOFeZRkjicn2NyS2FICScJbYROiwdl4VzhstsREZwOuahjH6rK+RQET8rCucJZcLe5EfOZZbON
rDhRIFc4a5y23YTY9KF6L0UhELWQoPImBdFwyEWJpxohUyA24lyhn0GhH0BhEZIsApMsgterb4pV
ebWAJz5cwUD7CkT9gfYVCMRG1ysQCOQKBAKBXIFAIFcgEMgVCIRXGN9XKNYKru0q8iCaD5e2Wmzo
Dy2E9VcD6qsS8+sQwxne7GJDwbCJUaNgCiO/picOySpE819QaEFUb+sJ2ra50fKAu9E3PleUDZJ/
L9ruDcnv0TpH5u3AtezHJTYU9HstMLHjWYdkpQspGEThNH0/cfHySP+RKTaPBGW1sDCaUIiibGRh
sLAwBtPDW+npthkue4puVKS8YhedKOj3xI4DbPMEJcyElhlMpY49/0qYK/ItLHQn+w8WCwvDCK2I
IuYuZ7bTMO46dH0ANzEIaPkUCDiKPko8dQOXbbIWHrLPmWl+EAm4Kg8yzMbnCtGdbGS0O8hvdZIv
NtiZYZTQXYgrCrL2QKzd2C4ronXsJy5y5lA4u4qQrFFwN9UG5wr12wAG9hALizfF+cmNd0UhTSjE
fdBSBSp3XGxdgEBsXG3bRV8hHmR00VE/dt1hROLAah67nItIhWUhkXiIJaI53+ZagyqwQCvai+PE
IHQ7zRai96GZONmEkwLZFonDZEWKy/zEI3dWa6pBNBZXmCwsNMFZdio2F2bzA8OdXbfU49iOnUps
JvhoaRgUA/eWDg4UHNLV6Tqun5ozApotR+GPN2iE5fwgv2w4lGRfIZJyvCuVTAUpeE0JPxZVWTSa
fYXnt3iiKy1ig8HjyzZkiCtVr3CnZVdVwia1o0C8k0XO2LzA3YEIBHIFAoFcgUAgVyAQFdS2ba0h
tPcPnrTLvH0OYt7CvXG3IHiyuChqC2GKg+tFiHK4otAafJl9q9BuoMJ2DfkWF8VtIUxx0MIBUREJ
SjTYTCjGFBZTC3A4zSL/HAuViMVCQzbFcM9znno2KTEeApE3V1gGXeNQazG1gAKnWZj7uMlSw2iP
QfI3trrb7efKFkKX2zy/oUMgirzFI0WemW0piOuxmdh1dOe+nccOxWwhRNzFjagwVygDsPvPD4u2
zvx70bvOYr+zjxTlOpGg+ISoJFeQ4tq3UyfNs6TwcBqSvTRECvJOSTYWCERJEpRb4YPkG+OIBecC
69d1jHYZhSYSh9wQz5MPAlEKV5hNFLQ+5mhRAWYjDJPAY4pksNCQ6CqfF7B5+5BncaGfUeHCFsLW
SgOBcI2Nd35FKbYQiMYGnl9RLjyaQiNTIK4ArijFFgKB2ORcgUAgVyAQyBUIBHIFAoFcgUAgVyAQ
yBUIBHIFAoFcgUAgVyAQyBUIBHIFAoFArkAgkCsQCOQKBAK5AoFArkAgkCsQiDpyRSgiXcaCHNea
Za6uIM99XHJBNhKJdMvBIpEyUx0N2jzsEqRLd4jjg90Fo3cFK5AHBMINV2SDA7LjvWuvte/tYK6l
tbbkL2XT56vob61CqT6wz+bhDYPSJZVtW9q3WDD6Dfuw4RA14opbVUcq0/MqrDBXOjNzWXbRv+OQ
AUgItxEYjYSkmYXcy/G5BB23WwUYDXGcEINEjufaEixCoo3n7h2NsGkhGEm1cXwbC5kSAmGODvVq
eMaNdHYQRv3sIWPEldnn5c9URSIdIb6jI8CnACitdvYkHOQf4+SQXZQSnTb8fDCL7YioJJoF3T1z
7u8hrriP9pxfVV1vSK7m7X/z89dXYVvy1Nq2607uO3Eke9Pb/8mX+PG5+zK98HLi8HcGY38Ye2j1
4eG52ff8MWUfeGTPN57KHbmFP9M8HTvZvmeO28VCLgb3nKWXEVDC04Bbnvl6+j1vvMAeSghMnnz9
c/TaCxcSN/ecD+75jRfb9zzyg11iuhfO/+qFh1dYyF74Zerm+OpNPS8c3T2zig25odEbb9y5YqlT
F/yToIj+XUmQGCc26DvgG0zA0zA5RTsuHIFO+FYaJt4hTSWpMKzDtme+n4IbYTLF5hSgfwITkN5N
wx2BL6RhcgKG6NNnZ2hIBiU8xfLvtLXB43o+Lrw0eJ3sitMJZG6G+mWgbRJY4HgP5JRgop9KdMfh
6jWZCgJRKZi/HRhRhuvuheHT8zJTXB66/xbmCP/6eDI08JLIgkTg+9tyo8O+6a3DjIOyUrTHfm8Y
Tggixx6NMU7xH2Cui9vWL25turBVfizHHmEXJTx9TN4V+9UH5YcyEneMZpXcKD//AXqJZgzRlV84
OQTRoIgNuaGxIb4dmFhsOiYzRewyHJOYAlZhIDIA/xmikKBaQ5gfumk4EPbB90dGFKn+wxdfPr5/
mRKkjyRNpFlyhbnha4Y5OeSKMRElPEUSzvFWwS7vnqbqs8vq9Mu7hpaxXyGqyxWRCHwXtgiy60bf
lKJ4ZOHlkU/BV8EPfb1MkukfHItTQapvOqKIWsE7fsI6Lgc7s/IjDk53U618amzf6BTwLKSmw1DW
UsNLeXjbaXrpB0lJF7juX4KVSyitPpqagjE5pJxq02fgd7EdEdXStpl+G2e/40NX9fb2xqkrMPQU
c9Ex+fPX/lPz7z87NfP+h1b8PRA/fPP0xYdg+r7UF6cXmlk0WP6tj/3PC63L0/ftmb44z8b66d/7
Xnp6vvnw6s6Jz8H0xNgXLjz3NSWB9om/XlXCM207nn5yG8TjE19k0w5ZX37i0qIhN+w3fd/frlxa
UO++/tUvZBXncmKZOz/WjA2J2nbV9AoEAvUK3PGBQCBXIBDIFQgEcgUCgVyBQCBXIBDIFQhE7dGC
VYCoBxQLmraG5wp5j53ptZ6LE0htDplXneqJ3QpRxVOs9CHYIhQ+FFJOTPR4cmQxqloo4vhU99Qe
eC+7RkQ9l1zLGKOWl4RDexhzJOIRml7miop2VaJ2f5ULRAPvkYqyBSnavUvhReKulDZULQU3PhC9
llwnQgycoeYwLwkQ84tuzRHBLcYlSFCs5eg/fUBShxqpSUWtSysDj+NQTKxUDZfK8l9hb7EUji+H
bas2FBdgbWIqrc1NVTNWbEzKR7PR+8ka1mHJeoV5rDMO90QRjPRQxDxUOXcqYr5UcLIoLBuRqlCt
Fg+7iFswY6RhelaRPCwavRttH1RLHl8TOavErlBE6dGuCy+S2lS8SCreIV1TtX9I7NQUNs+WLdY7
ZawQXaJrJ6hTVEyvEIs+rJ+sSupIVe7ndrFNvU8NRnSFq/IZK0S34iscV55e4bYprIsdYn2milrI
LuWyJHEU9WtcgIZpkbZG5opib/HEgi4TI9SLKcSq9AexjFBiiVksJ2PixmKKDTRX2CzWyEtRulhq
kBnUh1JN64+VZURJK5dCEDv1sILNQ0R3Lxa8qc/uqNqHUp4SdeVODya7iffS6fVlStImifzq1X3F
aq0hbDKUZIvnpksXXS/Fuq+iNFS4ehuu8ht6DcrtBO6mUgsvvSJT1FFTwpd4FecKUpGAyBTV1fSx
8quqbSMQyBUIBAK5AoFArkAgvGjb2j6/Atv8xAKL4gan2cDAtLm/8rqeuzV4t4tnTiUvgWp59hU2
sTVLC2IqtEjycmLdSIj2FaVyhdZepKyekmdZYdncX+kmcbvHh3jmNTcgbjJWin2FXWy1nKYbNack
L/MOJDaefcVijXeImHcHatZyai2CYciRtvAYxiDXlhWl9UrXIK47mTdeEytBlVS5WE4Ttwi1bIJy
B5oni0RsLuMlCymXK0z8odtSmK0rwLNlRR7pejUJqXxlFqYqVnWri5kFTBtBGnPId8xWsXfbizUu
UkuRHmscdIiXotqbAJAqdXh3AlQVki9IVRtG9I1RXuwrRK9sbJMT657OjalT1HqDbYvDQF5kw0YJ
AnhVx6Di/b0eVhjEqiN4s68gXjacEdtp2bCTUzXUxc02JUtQRbp6iZYV2CBVMFsH0bliSaNoFBsM
TU4Sk7ov3M10UV+mECsYqjppV5U0IQSIffA8kxjcF1jiXKF+iYPJUMq8m2dE4NGywry5v+K8UY4l
RFXTLs++Ii+2g2GF04OiJBCOqMJZR2hZUX0xrLzaRfsKjxJUhcZPZIrqskWjin2bVK+oCFuU7Ilw
qUqUVb2kwdogkRoV+Obme0JtqeymlaAQCJfIbltZy171T/JN5xz9NbcsdzbPbMa5AoEoiulwq3Az
f2bq9YsKU8Ac+126MD95ZogT2p7NNgZXJFp57mAopmlAEenSFdQCjIbA4hkWINbKcfdmIRthgA7u
UYAvjirhb+MOtsZY2EC4ng0QjLAMS/mrIEIStexBO6LdIY4PdhsSjajV0wHQ6qkyWiPGBE0Uad0f
ZHXPEgzyXLALumi6Ib07xXg58liQ41ppG9GmCsWgwvXgfYIg7QInBiZfv/DUnH2IH7154bXdS82B
XEdXoi5ZNJxCv21p/vK/3vzpVeVWOloeYN812gnhr+lO2TMxfj7znb0JP8xnVq4/PhWPw13R42vT
7z8qjwa73jh//+7/wc6LD33gZ4fr1gitgzSz8Xh8Yet45caf7JZ9UhWEe8DmBPWmbDu/e+hFmujf
/lxKlLouX0VdU0dWs/7LHkbURwYU+t2+AbkYEh3WAiNw9MD9P8zNZ5ggvLYl8Z7J1dxqsnP3rFbK
7ymRv7P+2mO75rJbBuYv3fzQarwX6nToe+I3n/L7fPPiPKfISJ2pAtflpXTzGw9u4Y+Mb1mu31xx
H6yCMJKW5gFpOOkICDGOugFyPNcGPHNm6WgkKHMB9GWOwQokJumfrbKe97g/B/+Gl323DgnhxIhU
oOaJnXUbmm71KU0yMDZfQarKaJyx9V1amTkH32KJvndMmWsTl6NBWOtZhxbBQzIfXFdd71wz0FEg
wK4JkHKQzMxeBT5IrfjPwJrGuWrmUpmeV2kbrcKsoPvWFt0dX7ytpesdl1+/ONNJBaVO1vVdXWcu
/NHZMyJfW5GqyejcpfV3Ces/HYysAB2T2g8eC+1pz0jOn6wsDT6hBMjA2+FuoJNcjtZ4igvRCTF7
dyJzVvYNwKsqpQmon5QYW5CvOzOCv4JUX5cuNwYd/G87dPIcS3R/QBkWe4f4GTqHNGWFSQ/J3H5e
c10w0FFwF4Q1aeyeXz8hhT0NPvVRy091Qn3QTJtrdBT+quZzdbhN4MUz8bu+PTMn6w4l/C4ykaqJ
rVLN1ZgrFk/A4AO6XgEwFYABybEHdk1CWnIuN7W1weNKgDXKzwEQ+ilXgG+pdeA6EEK7d/K9fAfz
HQKDAF0/rliSeSGRjlZSbljqlMV5J7n3Wx8avI4l2v+sMsTviU7RwT0U6OZ3Mt3LJT4RtrhkOtpg
A2xEkvDZ0/u3s2nhEKiM2i28W1cJk/SxyD/wwNhgzRvg/MJ7cp2VIDT3+DpcPVljrvBfOH0CBm7S
H4T3wi/kOtXHJPLf18/S/i6DNciRWFsm6oPkcf8EnaTnV+5Mz2baJA4aA63LhPUBrF7o35+uvMq/
7KgMhm+ntQH/sv/v9irCTo6nyc+vnE3HP5D8eOkpynQUjLE/Ss2Gz9L5GqY7hl5S85Rs1eWXg8On
E3Bt5pVjwzfXuuL9gu8nK+utvdf1vAUUwcjzr+stV3cE0iSTWkzsrTFXQHj+wkt0/I+qI3sioXg3
MadS1XCO1yL4aL/3L2WTuSb1nva+Fv/+GUl45eBtmppV/5XAOfhm5YkOHIpIepdT1Z7W9pl1K64+
Ljzhz5Uhnxt3rjWzdjGON9leeFB7c73vBjVzicWmY1SnWmF6RZ0mbf/8Yjqb6+jdvlXSF0DWHVxc
38J19F6fzi77hJ666BWBSDj8NK10H0x3SQ92/JKKTWzE5+B0HxWVosDY5G2ntRgtdLYQ+O7wsADB
e7r6mT4OKRFOTEtUBe6/JcIRaT7fAv56c4UA/77yREdGRpiylZ8Y1/1LVht/Igk5bOliTRZ3IPMq
RLN3e0zGsJSq0pG7GvT108ZhS9/8dD9toc7c0gEtvJI5evNd2CJIzUX1iuY6tkE4Mb+UWc8Errv6
KqXrAzhfoedve9+ay6Z98zO17j2GldnUXKY5HvvHr12eeeXiVRDvhTcfe+PE177+1S9kp+87OzGz
AG1nv5BtO5t+chsoi3tHX7nb37Gayv7Z30HH6dTA8YuHYfTbaxD6vMBEqOV/9n8se/Efv0bDrlz/
Zrp+jSFltvna368CVe1iBllffuLSIh1zrv2oEkR2QVf2s3SI+C8/8paMnIb0V6Ej343+ZXrlt37a
TJ0p4a9XWIJD/b29vfHesTVT5ONDV7HHy7/18b+d/vnXoG4rs0qX82eya7l/PtYa6nvTPkTXlvbm
q7tf/4tn0sv1WdAva8dHYhu36CpgR2q6ru/xNiEi4LzPtCuZKjVqbZHI/D/Ztd0/kjZ7MHTOvaWZ
e+o/vlrvzlLePqhw2t37lcDDH8Z+XFlwuaaMk19ottA7ET7HFgIaCAmhNbC6mvM3tzT9dG9D5Ah3
ByIaYOLb/PYVCMQGB3IFAoFcgUAgVyAQyBUIBHIFAlFpGHbVWD74LpqPRygAsf6fuiYbhSpig3EF
2aCfpRFJdb70jV/pQQnK2CFEUfnSn+SyPAbdg4axDblZgEyBc4V5lCTm03XMg6fpRIu8kJsEeFAW
coXLsZKYjrAijTCyVunjqSJ+1B65wknjtL8Ra9Mz66kBIEcgVzj3N9tuQmz6EI6siE2sbTvOFtJq
peXkTvu5A4HYXHOFfjqFfjSFRUiyCEzyYbWbS6/Aox6uYKB9BaL+QPsKBGKj6xUIBHIFAoFArkAg
kCsQCOQKBMIrjO8rRKL/Nbtcwrp1yGKxoT+0EDa+GlAIGOkYT/dmFxsKYHq3SNSL2T9vu5+xqCLY
UDXmTKkdy5Hh9rkxlULEF/8bmSvKBsm/F233huR3Icsbc9HBW4qfT0G/JwYuAicesEaSvIhNEEPS
ouGBcYOkXW5MpZCGCmSKTSBBWS0sjCYUoigbWRgsLIzB9PBWerpthssuondE5RW76ERBJA7jtJq8
TZ68Dd8iASeeErHLXxFzRb6Fhe4UZfHE7KGNqUQRRczThtlOw7jrMF8QEu3lEmIQ0PIpFGEKom/g
so1k7ta2OTPfMloFymMqRUmyKKJxuEJ0JxsR0Vloslpg2MR2iuhaQCuBgpZlUnBmIsXo2uyOKpYb
eTMZmjBtWK5Q9UmjxF1YvCnOT268C4zztQNxm8GiubOUggCaMG0KbZsU7yvEQ5cSHfVjGwVYCWzp
RDZ9ykkGK8hYYvHsiu6ZxCGWtRQiwZ32m2MNqsACrb20LBKD0A2FVmWcex3RloN0GsRpfCae+6y7
SKWN6aRwKRAbnitMFhaa4Cw7FZsLs4BtuLMbq/U4toOmElt0GPbdWzo4UHBK16Q8F1IjjCyqPXDf
45lqjnrFRkJJ9hUiKce7UslUkILXlPBjUZVFo9lXeH6LJ7rSIjYYPL5lQ4a4UvWK0qXuinUZUjsK
xDtZ5IzNC9wdiEAgVyAQyBUIBHIFAlFBbdvWGkLfSO1xh6l1x511xd64WxAKWFyIpt3hcsxithCq
CxdQEeVyRaEuVGbfKrQNqLBdg3nDrvrEVRzF9AjZAlEJCUo02EwoxhQWUwtwOM0i/xwLlYjFQkM2
xXDBc6XvsMVZAlGBucIy6BrNziymFlDgNAuLcanRUsNoj2G0UCgkShXp64XiaDtVkDsQZXNFfsdy
fJZ3moXLDmi7H7aw9GZSSwrbQuAnYhGV5wrRa98SbZ3592IZkg4B0cX+dkAlG1EdriDFtW+noT/P
ksLDaUgO0lDBPJRmC4FAlCJBubUdIyKx9l2xYLe2fl3HaJdRSH4i7kU8BKLyXKEbUphWQB0tKsBs
hGEyZTBFMlhoSHSVzwvYvH3QzRhE+eWDTseFLYQ5pyhLIbxi451fUYotBKKxgedXlAuPNtDIFIgr
gCtKsYVAIDY5VyAQyBUIBHIFAoFcgUAgVyAQyBUIBHIFAoFcgUAgVyAQyBUIBHIFAoFcgUAgkCsQ
COQKBAK5AoFArkBsfJDb7iGJRsmMD61yEHWHvzX5JnTOXRWYCiNXIBAUiR1Lc4qzKzTnbywJKiJB
vesKGjykSzgA2VaOzyUgJods5zsAciklvMBx92ZZ2EDDMForzXis9aCcL2PhykfHbZwwCtkQx4ey
Zp8QTSWb4/jWhJo2a/hWnstloYOjNdYa9loGA+EQz8kJstLo9JXidVnyE5Ijx1o5OVyWj8gxGwjZ
1u7XVKaA2de2t2brn6dmQXPG470wElfv9l2jOXuBORMX/v8MufGx7+//Pd+TW29/OB4HX9vyajbk
k8J0L/rP//mWuSwNG8xcOtwI1T39yADN+NED9/8A5jPxeHxh63jFKpzselFs+Xa2bWD+x7+aWTW2
8ZZ9NNE/Fub8e+5doWn/MDefoY8/e2CW309dU0dWs/7LXssgVbCPuVr3PfaD3bNZqVFGQKdPi3f5
qvFsbjXZKXvreaH4zt5/7pLChRmNeC/EG4cn2uDiMnQqQyu9zi6+L9Gx3Hja9r083wYcHVMgK/Cc
oI5sOyeaIQ0HJuE3YA0+xZ6sz6xBZ0D2TQ0HwsJIkjmP7e9riAr/4Dr7K8CuSVhhXD0wNl+5xhxL
+FeWKd3ZA7Bu9LhV+vtlmJyEAyztCWCdltbZ2Qkaeq1nHVoEz2VgeOeaVOVwYBY0LtTp0+JdjgYh
teI/A2vmvFCsgCCFy2YaTHbqCi29MdsJMNfJWEK5nnxjTuhuNK5oPx08tqed9qMRaEtkkoMq32Zh
AnyQADgOn4Y7+WACmqabEitnVd8zKoG3Q2NU/u3n2d+7IByGHOPqjFA5kXXFJ3ChBPDQlQIT1djr
7G+OJbpdTlvCcTkXTdmmrDDpuQyS64KklkJqVK9enT6dO4b4GXY9DT5zXijuBnl156vBhuKJ0cCv
3qCXubzf3IUzgV80FldkYLJNqfjU9rY/0IbCLIRpo/T/kDr/LPqV4L7tENgh7OT+nonKAEOgtY9P
H63qik9IOZqQeykk0tEKyg3DQ19tHdgO507ccCh6zuix1CnXBsU3tbRpeNklhALd/E7uUY9l0F3n
Thx6IKrNFTp9SOyJTklNdgiC5rxQBKC/n4breibRUFxx+83OfrnJxuIKOs7tVfp1xw0PPSU3qNTZ
aaPcnvxYlFZ3xj9J5/H5zNnU1MeTH2C+UdBqPKw0VGNgTMl7//50RVf9bp+gNUD2v/Lg0PZ8z6g5
bc01v3I2Hf9A8uMlp7p9/4OvDBFr2ZgwleNZ8aY7hl7K7/pHYpczUR+k72+wtaefvLVHEpzyflf3
ZT7cYHoFJBJwi+RYhg+9auCWBIQ/kVnO+dV7Ol3z4SH/4/LUfr0WXZ/DGwDNrDjSvPzNClKNyjXA
Mb1iNd/bxxI9KKctVcZB1dXHhSf8pY8aq0yvWDGVTVntkL4YnO2FB20+rehfyiZzzbD3AbYC1Uh8
MZu+/hqmS0iCk3a95q3LdZ7U8rkiAH2n4QQdhxJUHr1eV5yp/g1BLvuLYR4EvksApjS+n4d+ecVD
6E8nUpEQc24pclRMbeGHvn5IM83031eQKg+n/4XWlB9GU7Rv2nj3n4Yfy2lzbLU6Cqf7pBrMvArR
7N0eU9OXUpuYXuE3lU2iTyd3Jk515pYOmMLLNwLfHR4OwMjICNMWGwozyVywS3bKy7O/2ZFJztY7
V/lcET+VPHRqAR4duwYGo7+WMHSvfviH5uBn6Az9XPNi+y4qpXc1zcDukLSmMvPU2tb2U/PyePbl
Bqr2Z2PJpV2rbGDvrCDVxVOHDh6fg4XYwY7xBZsx8PjSoZgopy019lTsUJKGhy7oASG4u+R0nxvv
ODg+byqb3JnWJL0uM3Sr9DZizBwr1LSQ/FBj6RQ6wkvpv9AXpTr+2tcAr/Hcv9tO9AQWXAVsW7kQ
BkSVESkw6nclU6VGrQ84YfkSEwNbz264HR+j70u5ChcMJLDTVr8j5ZocF8BDs4XeifA5XTNpFBYf
AZL0CWcbZTTFfVCIhuCKhgLuJEcgkCsQCOQKBAK5AoFArkAgkCsQiGrDsDlD2UCjLtUazpUvsnpb
t2NK1RPBK3wmpHLwPZ40iVyhHuG+gSAqB9VXOOOikTgCJSilW4gi6xui4rI8Bt2DhrENWSOQqvEa
4DyBc4XdEEyso7DxRnVLYUgVxus6AtkB0eSxgxDR2PtJvbtTVTkRBSicK5xFbJsbMZ9ZcJBFXBFc
IclFtnMBsZlW6jC04lSBqLkElTcpsBlB0y2gwNyBTIHYXHOFKg0xPVq6yReSLAKTFLL2EpQov1Oo
TtoivrC4coH2FYj6A+0rEIiNrlcgEMgVCAQCuQKBQK5AOEOsegR7PNlguUeuQCCsML6vUOwKXNtV
5PMeMcexWGzoD0kezxKTy/I6RH1/oiRSkILhjTyxlE10zolMNP/9hH3ODIUslBsRcDf6xueKskHy
70XbvSF5zGTgyLwduJb9uKQgBQNDiPk865Rf5kVsgjjkjBjDOeZG+o9MsXm4Qh4RpXZV+rbmZCOg
MhrLHobBnd2JWvi8wVPtLW5fGRvmLpmeOvjmUSCOsZXkpQxbeqjnDkssL/SN1DeJKlEvxUKsDxXR
oRe1OHVHs92E7pTZw+KhjalEEUXMHcVsp2HcdUjcTj3EIKAVpKBmwCTl6Bu4jJE08SiPhe2FKcN8
JRJwVZ7GnypIWdmtUPkqQ6ZyuW9xx2tmQwqx0ChN8sUGOzMMUnoD2lEoMmBrWSaOAp6mH5CCOpPT
PGVXEaDOnYgNLEGpVvwG9hArMvNWf0styVsr8KoFEbcs6ToJYrMAgdi4egUp3leIhy4lEhvd19uM
YdO1HGSWwh8icJGsx5wViiUSEbvYZlqDKrBAK9p6iMQgdDvNFqLbodkkkdl3cjvN12ktVCwYyf2k
IbocJTYoSNUjVJNM5XLf4iSFaxYWmuAsOxWbC7NRg+FOtFFg9Ti2YyfRlqj0NAzd24X9hDmCtRM7
pKvTdVw/LZSzAgyiEpbjNTy/FHldVCxSBUTECgiZXj/ipaiR9hFKsq8QSbXLWOPa9prSpvpYVJHX
RUVroHy+r8DIIWrvm1y2i6nEVnje8SFS1IYpaik5iDVm100kRzXQTFGxCC2VrzJSn9YpiwLxThZX
lmreSpUkUVDWasFmRVxxsyEU+SgN7plF4AyHXIHAqaIYkCsQVyJTFF5e8RFrQGJbQ94Wz/L2OYh5
C/fG3YJQ1OLCaP3gyhZCW4vG/RYuFU/DRmg3+qvhDdFGfV/h/GrGV2zPpOftRXZcYbMbyOqf55m3
oKxfxMK2EPmr7whEuRKUchaFfoyF8YgKUT31xO40i/xzLFQiRk+VruhyqCAexxPkA0R5cDy/wmR2
ZjG1gAKnWZg7pclSw2iPYbRQKCRKabKbSOy6vOMOQbMtBAJRJlfkjdLOz8y2FMS1UGdrFEfcqSgG
xcEpDppLIyrOFcoA7G2nlYNu7+LL5SLxyphAPPMyAlEeVxCvIy4xS0yOPZS44C3iSVcQkQ1qjQj7
M+Il+OgtL8xG5LvYjEDv//5LcrO96+VEeZTHmn96wOnTzeV80bkF3MstdvyQL+6LBTt0/pKWSMoY
4glq2zXHiNfgiZ0ZFol102xXEuDfzfsln2zssq88yvDs+6pSxCa7ni7tilUuWi8nps2yxjuDm1g2
1Joi6YRluvKClLQLV7TNgmhNFQpsb82Loz5AHqkGugI8H4bbstB9GySCfDAhj/X0F2kPwCjHBbrU
oOH5NdXp5wiEW2SmSKyc4xM2lLsFjlIOTENWgFiQE2IGyrdBys8LGmW4RaY8GuQCHZTNAoEwnY9C
XDDG5iUhlKWpCFLevKFZMN7JN4Ig6BfFrd+rQXUPow91CaD8N3kJRsJaQOmZoDw3ZkSjaExHQloA
wbYo+XGkS1rALlxJ9Maly/rPvrb0kRcvbUnz5zJf4Za2kGckH/rrvfTa4W+1Ll1uXlWDP/u/02rE
9OGT/+mHhyUKX4OHhK+k8il/5Mzl9uRa9hvpLl/maNvSli/5dMrPHf7YxNI/Zl9UgicezWXZ9e9+
+vUtqTX4clTYOwFHl2HxqQz0/umlW7/pg21jS1s+v1L+XNHgQFuIeisWETZ0pw+AMAHHViDrh4FJ
mHhaDzARBv8Dj6XSWvC/NMR+aPc7w7JrpQX8KzaUvzwLiSH4ZhZWeAhMwGTARPnb2dF/e1QNvnUl
JLlSB0AcArhvcuYnAAE/CBnW8uEDNOrTNG8D5c0VGwJCFUMjis8VI3E2pmc7Dz+3PX7kr9YOvgK9
H4XD59e0Ef2jAMvRHx5544ga/PLyqjYVtEz/6NLhSG9vPHF4oLcnPnPYhnJzy/b4Y3+12rIAN1HK
TetGyknhG/+TLCvB17LLkkfse/7m7XEWmuKm3t7e19alwM1rat42+1yBaAi0r+9apCqDv2MUIJqA
hKw3qxK8P3lR+IgWdlbvleE3F4ReGBkZgX4//evvt6Gcm22lAZtJs0y5yUx56c3gkjXKu30czQwL
zf5SulnGXVKm9LwhVyCqjf809287WSfdNQPwOYH2cQAunNih+P7BaHj6uBb2Wb/qymYEELNzzDnH
0z/cXD7l1dkUE4C4d1HKfgH6qCQ2lkqognAgFX46b+jP+SfYYmpL3zSVmdJZCDMJoR0EXs7b55Ar
EDXB4JYe1ncuRam+PNjJpUcAYsmtzYrv372Xb19QpX//7QuaUjjL+OE6NvZTrQRMSoOKhS13SpTH
KOWRTj5D9ciF9q3fVHy3EC7/TURoz1ama/xjakeQ6hPt/DKbORYC3XNy3ga9Fg7PUEUgrDC8xSvD
vsLbQo+6UbDkjyV5OtDCYSO93YEWpk/DuT/QwrQBEQ+02FxcUajFKt2UZZk+eDrQosA3jhw/iujh
QAs5GB5osblQnn2F/qlmzXJCtIQGUA0sVOKgUBFFW9sMUadlyQsYvsFP9DBSTFKcDU0lNJSkLNa3
/Xwn9vzNM1fkj2wu7SvAcIyFaBSRrP4AWhAw21zkO60mGWAxyHB9oIWDCGdzoAVx6OuFty0qX9o0
Wfpu5AMtEOXZVxCbh3ZSNViNMgqnROxTL/D9ZVdHYoj2mSCFtJcCRhzqRvt8yQwPtNiUXOHGvsKD
9UVRzdnG6SkvblUZsYQvBBZTbohXimhJvkG5wpV9RaVWU4irmSk/NdcHWrjiSjzQAlFcgio6olns
KSzfscnrHSIpMCWIDgK95aMe+jRV/ECLolqx6G5G8EzX7VSD2GBcYT6qAURiJzOZT7NQ3jwYDoqw
9Yf8syTyD8gwCOFQgQMt7Cg4HaRhZjyvdDfPgRZXPCr+blsknkbUGgMPtEC4wP8FuybQ+F1k5tgA
AAAASUVORK5CYII=
</FILE>
</FIGURE>
</FIGURES>
<FEEDBACK/>
<APPENDICES/>
<EXTENSIONS/>
</COCHRANE_REVIEW>
