# Supplementary material for: The effectiveness of botulinum toxin for temporomandibular disorders: A systematic review and meta-analysis
Source: PLoS One. 2024 Mar 14;19(3):e0300157. doi: 10.1371/journal.pone.0300157 (PMC10939295; doi:10.1371/journal.pone.0300157)
Supplement: S1 File — (ZIP) [file pone.0300157.s002.zip › Data Extraction.xlsx]

## Sheet: Sheet1
Study	Country	RCT Design	Participants	Type of TMD	Intervention group details	Comparator details	Studies outcomes	Follow-up period
Al-Wayli (2016)	Saudi Arabia	Parallell	N = 50, 100% women, mean age of 45.5 ± 10.8 yrs	Masseter muscle pain and bruxism	N = 25, 20 U each side	Conventional treatment (N = 25), Behavioral strategies, occlusal splints and pharmacologic measures	Pain (VAS), Adverse events	2, 6 and 12 months
De Carli et al. (2016)	Brazil	Parallell	N = 15, 86.6% women, mean age of 30 yrs	Myofascial pain (> 1 mo), bruxism, clenching or tooth wear	N = 7, 100 U each side	Low energy laser therapy (N = 8)	Pain (VAS), Mouth opening (in mm)	1 month
Ernberg et al. (2011)	Sweden and Denmark	Cross-over	N = 21, 90% women, mean ageof 38 ± 12 yrs	TMD	N = 12, 100 U each side	Placebo (N = 9) Saline injections	Pain (VAS), Adverse events	1 and 3 month
Guarda-Nardini et al. (2008)	Italy	Parallel	N = 20, 50% women, mean age of 38 ± 12 yrs	Bruxism and myofascial pain	N = 10, 100U each side	Placebo (N = 10) Saline injections	Pain (VAS), Mouth opening (in mm), Adverse events	1 and 3 month
Guarda-Nardini et al. (2012)	Italy	Parallel	N = 30, 73.3% women, Age range: 26–69 y	TMD	N = 15, 150 U each side	Fascial manipulation (N = 15) Deep digital pressure	Pain (VAS), Mouth opening (in mm), Adverse events	3 months
Kim et al. (2023)	South Korea	Parallel	N=21, 90% women, age range of 21–53 yrs, mean age of 33.95 ± 9.70 yrs	myogenous TMD	N = 14, 150 U both sides	Placebo, (n = 7) saline injections	Pain (VAS), Adverse events	1 2, and 3 month
Kurtoglu et al. (2008)	Turkey	Parallel	N = 24, 79.1% women, mean age of 29.6 ± 12.7 (BTX group)/ 23.4 ± 4.7 (Placebo group)	TMD	N = 12, 100 U each side	Placebo (N = 12), Saline injections	Pain (RDC/TMD Axis II), Adverse events	1 month
Lee et al. (2010)	South Korea	Parallel	n=12, 42% women, mean age of 25.0 ± 2.35 yrs for men and 24.8 ± 0.83 yrs for women	Nocturnal Bruxism	N = 6, 80 U each side	Placebo (N = 6), Saline injections	Bruxism events	1 2, and 3 month
Nixdorf et al. (2002)	Canada	Cross-over	N = 10, 100% women, mean age of 33 yrs	TMD	N = 5, 75 U each side	Placebo (N = 5), Saline injections	Pain (VAS), Mouth opening (in mm), Adverse events	2 and 4 months
Ondo et al. (2018)	USA	Parallel	N = 23, 82.6% women, mean age 47.4 ± 16.9 yrs	Bruxism	N = 13, 100 U each side	Placebo (N = 10), Saline injections	Pain (VAS), Adverse events	1 month
Patel et al. (2017)	USA	Parallel	N = 20	TMD	N = 10, 85 U each side	Placebo (N = 9), Saline injections	Pain (VAS), Adverse events	1 month
Sewane et al. (2017)	India	Parallel	N = 24	Bruxism and myofascial pain of masticatory muscles	N = 8, 100 U each side	Placebo (N = 8) Saline injections: Control (N = 8) No treatment	Pain (VAS)	3 and 6 months
von Lindern et al. (2003)	Germany	Parallel	N = 90	Facial pain due to masticatory muscles hyperactivity	N = 60, 35 U each side	Placebo (N = 30), Saline injections	Pain (VAS), Adverse events	1 and 3 months
Zhang et al. (2016)	China	Parallel	N = 30, 13% women, age range of 25–37 y	TMD and bruxism	N = 10, 100 U each side	Placebo (N = 10) Saline injections; Control (N = 10) No treatment	Adverse events	6 months
					BTX
